# Supplementary material for: Gender Gap in the ERASMUS Mobility Program
Source: PLoS One. 2016 Feb 22;11(2):e0149514. doi: 10.1371/journal.pone.0149514 (PMC4762674; doi:10.1371/journal.pone.0149514)
Supplement: S1 File — Data set of ERASMUS participants. (ZIP) [file pone.0149514.s001.zip]

Archive with 2 entries (2 files):
- ERASMUS2011_12.csv
- InstitutionCodes.csv
