# Supplementary material for: Gender Gap in the ERASMUS Mobility Program
Source: PLoS One. 2016 Feb 22;11(2):e0149514. doi: 10.1371/journal.pone.0149514 (PMC4762674; doi:10.1371/journal.pone.0149514)
Supplement: S1 File — Data set of ERASMUS participants. (ZIP) [file pone.0149514.s001.zip › ERASMUS2011_12.csv]

HOMEINSTITUTION	COUNTRYCODEOFHOMEINSTITUTION	GENDER	SUBJECTAREA	MOBILITYTYPE	HOSTINSTITUTION	COUNTRYCODEOFHOSTINSTITUTION	PLACEMENTENTERPRISE	COUNTRYOFPLACEMENT
D BERLIN14	DE	F	461	S	S JONKOPI01	SE
D BERLIN14	DE	F	582	S	SF HELSINK41	FI
D BERLIN14	DE	F	342	S	S JONKOPI01	SE
D BERLIN14	DE	M	314	S	UK LONDON062	UK
D BERLIN14	DE	F	314	S	E TENERIF01	ES
D BERLIN14	DE	M	314	S	IRLDUBLIN27	IE
D BERLIN14	DE	F	314	S	S GOTEBOR01	SE
D BERLIN14	DE	M	422	S	IRLDUNDALK01	IE
D BERLIN14	DE	M	481	S	TR ISTANBU16	TR
D BERLIN18	DE	F	214	S	TR ISTANBU05	TR
D BERLIN18	DE	M	211	S	A WIEN06	AT
D BERLIN18	DE	F	214	S	UK LONDON128	UK
D BERLIN18	DE	M	214	S	UK BRISTOL02	UK
D BERLIN18	DE	M	214	S	TR ISTANBU05	TR
D BERLIN18	DE	F	214	S	UK BRISTOL02	UK
D BERLIN18	DE	F	214	S	UK LONDON128	UK
D BERLIN18	DE	F	210	S	I BOLOGNA03	IT
D BERLIN18	DE	F	214	S	N BERGEN04	NO
D BERLIN18	DE	F	210	S	NL HEERLEN14	NL
D BERLIN20	DE	F	31	S	DK KOBENHA55	DK
D BERLIN20	DE	F	31	S	IRLTRALEE01	IE
D BERLIN20	DE	F	31	S	DK KOBENHA55	DK
D BERLIN20	DE	F	31	S	A WIEN63	AT
D BERLIN20	DE	F	31	S	S MALMO01	SE
D BERLIN20	DE	F	31	S	S MALMO01	SE
D BERLIN20	DE	F	31	S	DK KOBENHA55	DK
D BERLIN01	DE	F	22	S	UK NOTTING01	UK
D BERLIN01	DE	F	223	S	I BOLOGNA01	IT
D BERLIN01	DE	F	443	S	A INNSBRU01	AT
D BERLIN01	DE	M	721	S	E MALAGA01	ES
D BERLIN01	DE	M	314	S	NL TILBURG01	NL
D BERLIN01	DE	M	313	S	E MADRID03	ES
D BERLIN01	DE	M	311	S	HU BUDAPES01	HU
D BERLIN01	DE	F	313	S	F JOUY-JO02	FR
D BERLIN01	DE	M	314	S	PL POZNAN03	PL
D BERLIN01	DE	F	721	S	P PORTO02	PT
D BERLIN01	DE	F	223	S	F TOULOUS02	FR
E HUELVA01	ES	F	347	S	HU BUDAPES44	HU
E HUELVA01	ES	M	481	S	CZ PRAHA10	CZ
E HUELVA01	ES	F	380	S	I MESSINA01	IT
E HUELVA01	ES	F	222	S	UK BIRMING02	UK
E HUELVA01	ES	M	314	S	UK PRESTON01	UK
E HUELVA01	ES	M	623	S	CZ PRAHA02	CZ
E HUELVA01	ES	F	144	S	I PERUGIA01	IT
E HUELVA01	ES	F	144	S	I PERUGIA01	IT
E HUELVA01	ES	M	623	S	I NAPOLI01	IT
E HUELVA01	ES	F	380	S	I COSENZA01	IT
E HUELVA01	ES	M	481	S	CZ PRAHA10	CZ
E HUELVA01	ES	F	144	S	I MESSINA01	IT
E HUELVA01	ES	M	762	S	I ROMA01	IT
E GRANADA01	ES	F	223	S	B BRUXEL81	BEFR
E GRANADA01	ES	M	813	S	F NICE01	FR
E GRANADA01	ES	F	727	S	I BOLOGNA01	IT
E GRANADA01	ES	F	727	S	I MILANO01	IT
E GRANADA01	ES	M	582	S	I PARMA01	IT
E GRANADA01	ES	M	14	S	G THESSAL01	GR
E GRANADA01	ES	M	34	S	I BARI01	IT
E GRANADA01	ES	F	223	S	UK LONDON093	UK
E GRANADA01	ES	M	582	S	I TORINO02	IT
E GRANADA01	ES	M	727	S	D BRAUNSC01	DE
E GRANADA01	ES	F	347	S	I SIENA01	IT
E GRANADA01	ES	M	14	S	F GRENOBL01	FR
E GRANADA01	ES	M	58	S	P LISBOA11	PT
E GRANADA01	ES	M	582	S	D BOCHUM02	DE
E GRANADA01	ES	M	58	S	D AACHEN01	DE
E GRANADA01	ES	F	21	S	SF ROVANIE01	FI
E GRANADA01	ES	F	311	S	NL EINDHOV03	NL
E GRANADA01	ES	F	223	S	UK CARDIFF01	UK
E GRANADA01	ES	F	311	S	N OSLO01	NO
E GRANADA01	ES	M	443	S	F NANCY43	FR
E GRANADA01	ES	F	38	S	DK ARHUS01	DK
E GRANADA01	ES	M	813	S	P MAIA01	PT
E GRANADA01	ES	F	762	S	P LISBOA12	PT
D BONN01	DE	F	721	S	PL KRAKOW01	PL
D BONN01	DE	F	380	S	E SALAMAN02	ES
D BONN01	DE	F	421	S	UK GLASGOW02	UK
D BOCHUM01	DE	F	582	S	UK GLASGOW01	UK
D BOCHUM01	DE	M	441	S	F PARIS011	FR
D BOCHUM01	DE	F	222	S	PL WROCLAW01	PL
D BOCHUM01	DE	F	521	S	E HUELVA01	ES
D BOCHUM01	DE	M	222	S	PL KRAKOW01	PL
D BOCHUM01	DE	M	52	S	S LINKOPI01	SE
D BOCHUM01	DE	M	521	S	S GOTEBOR02	SE
D BOCHUM01	DE	M	340	S	E MADRID03	ES
D BOCHUM01	DE	F	380	S	I NAPOLI09	IT
D BOCHUM01	DE	M	310	S	PL WROCLAW01	PL
D BOCHUM01	DE	F	340	S	E BARCELO15	ES
D BOCHUM01	DE	F	442	S	E BURGOS01	ES
D BOCHUM01	DE	F	340	S	P LISBOA07	PT
D BOCHUM01	DE	M	721	S	I ROMA01	IT
D BOCHUM01	DE	F	225	S	TR ISTANBU03	TR
D BOCHUM01	DE	F	380	S	TR ISTANBU05	TR
D BOCHUM01	DE	F	310	S	TR ISTANBU03	TR
D BOCHUM01	DE	F	314	S	SF HELSINK03	FI
D BOCHUM02	DE	F	314	S	PL WROCLAW03	PL
D BOCHUM02	DE	M	314	S	F RENNES27	FR
D BOCHUM02	DE	F	314	S	I COSENZA01	IT
D BOCHUM02	DE	F	314	S	E CASTELL01	ES
D BOCHUM02	DE	F	314	C	F CLERMON02	FR
D BOCHUM02	DE	F	314	S	UK MANCHES04	UK
D BOCHUM02	DE	F	314	S	E VIGO01	ES
D BOCHUM02	DE	F	314	S	I COSENZA01	IT
D BOCHUM02	DE	F	314	S	F RENNES27	FR
D BOCHUM02	DE	F	314	S	F RENNES27	FR
D BOCHUM02	DE	M	314	S	UK MANCHES04	UK
D BOCHUM02	DE	F	314	C	F NICE01	FR
D BOCHUM02	DE	M	314	S	I COSENZA01	IT
D BOCHUM02	DE	F	314	S	UK MANCHES04	UK
D BRAUNSC01	DE	M	521	S	UK BATH01	UK
D BRAUNSC01	DE	F	443	S	F ST-DENI01	FR
D FREIBUR01	DE	M	623	S	E HUELVA01	ES
D FREIBUR01	DE	F	222	S	UK EDINBUR01	UK
D FREIBUR01	DE	F	222	S	F PAU01	FR
D FREIBUR01	DE	F	222	S	F PAU01	FR
E MADRID04	ES	M	442	S	I PISA01	IT
E MADRID04	ES	F	1	S	I LECCE01	IT
E MADRID04	ES	F	311	S	D HEIDELB01	DE
E MADRID04	ES	F	421	S	F MONTPEL02	FR
E MADRID04	ES	F	1	S	CZ CESKE01	CZ
E MADRID04	ES	M	523	S	UK LONDON031	UK
E MADRID04	ES	F	313	S	UK BIRMING02	UK
E MADRID04	ES	M	481	S	N BERGEN01	NO
E MADRID04	ES	F	144	S	I MILANO03	IT
E MADRID04	ES	M	38	S	S GOTEBOR01	SE
E MADRID04	ES	F	223	S	F LILLE03	FR
E MADRID04	ES	F	223	S	D BERLIN01	DE
E MADRID04	ES	M	523	S	D BERLIN02	DE
E MADRID04	ES	F	222	S	UK LONDON097	UK
E MADRID04	ES	M	34	S	I SIENA01	IT
E MADRID04	ES	M	314	S	I MILANO03	IT
E MADRID04	ES	F	313	S	I ROMA16	IT
E MADRID04	ES	F	34	S	F RENNES01	FR
E MADRID04	ES	M	481	S	D MUNCHEN02	DE
E MADRID04	ES	M	313	S	PL KRAKOW01	PL
E MADRID04	ES	F	421	S	UK LEEDS01	UK
E MADRID04	ES	F	223	S	F PARIS004	FR
E MADRID04	ES	F	721	S	F STRASBO48	FR
E MADRID04	ES	F	721	S	F LYON01	FR
E MADRID04	ES	M	313	S	F PARIS014	FR
E MADRID04	ES	F	7	S	I BOLOGNA01	IT
E MADRID04	ES	F	311	S	F PARIS010	FR
E MADRID04	ES	M	811	P			HOTEL WINDTHORST (MíìNSTER)	DE
E MADRID04	ES	F	4	P			INTEGRA DOCUMENT MNAGEMENT	IT
E MADRID04	ES	F	222	P			STUDIO-SOLUTION.COM.LTD	UK
E MADRID04	ES	M	85	P			UNIVERSITY OF HELSINKI	FI
D GOTTING01	DE	F	623	S	S UPPSALA02	SE
D GOTTING01	DE	F	14	S	UK LONDON097	UK
D GOTTING01	DE	F	34	S	NL GRONING01	NL
D GOTTING01	DE	M	140	S	E MURCIA01	ES
D GOTTING01	DE	F	42	S	S LUND01	SE
D GOTTING01	DE	F	721	S	F TOULOUS03	FR
D GOTTING01	DE	F	380	S	F DIJON01	FR
D GOTTING01	DE	F	620	S	F POINT-P05	FR
D GOTTING01	DE	M	38	S	S UPPSALA01	SE
D GOTTING01	DE	F	314	S	E PAMPLON02	ES
D GOTTING01	DE	F	222	S	I PISA01	IT
D GREIFS01	DE	F	222	S	DK KOBENHA01	DK
D HALLE01	DE	F	222	S	I PALERMO01	IT
D HALLE01	DE	F	721	S	E GRANADA01	ES
D HALLE01	DE	F	32	S	E MADRID01	ES
D HALLE01	DE	F	222	S	E BARCELO01	ES
D HALLE01	DE	F	222	S	F CAEN01	FR
D HALLE01	DE	F	32	S	UK PLYMOUT01	UK
D HALLE01	DE	F	38	S	I SIENA01	IT
D HALLE01	DE	F	721	S	E BARCELO02	ES
D HALLE01	DE	F	34	S	SK BRATISL03	SK
D HALLE01	DE	F	329	S	PL WARSZAW37	PL
D HALLE01	DE	M	222	S	UK LEEDS01	UK
D HALLE01	DE	M	313	S	PL KRAKOW20	PL
D HALLE01	DE	F	38	S	CH ZURICH01	CH
D HALLE01	DE	M	222	S	I GENOVA01	IT
D HALLE01	DE	F	222	S	I PARMA01	IT
D HALLE01	DE	F	312	S	S UMEA01	SE
D HALLE01	DE	F	222	S	F NICE01	FR
D HALLE01	DE	M	312	S	RO CLUJNAP01	RO
D HALLE01	DE	F	223	S	TR ISTANBU05	TR
D HALLE01	DE	F	222	S	E SEVILLA01	ES
D HALLE01	DE	F	222	S	E SEVILLA01	ES
D HALLE01	DE	M	34	S	I MILANO03	IT
D HALLE01	DE	F	223	S	I GENOVA01	IT
D HALLE01	DE	F	329	S	N TRONDHE01	NO
D HALLE01	DE	M	226	S	I ROMA01	IT
E JAEN01	ES	F	582	S	P LISBOA02	PT
E JAEN01	ES	F	34	S	D VILLING02	DE
E JAEN01	ES	F	762	S	P BRAGANC01	PT
E JAEN01	ES	M	481	P			SYS-INTEGRA	DE
E JAEN01	ES	M	34	P			CASTLEWARD S.R.O.	CZ
E JAEN01	ES	F	34	P			CASTLEWARD S.R.O.	CZ
D BOCHUM01	DE	F	222	S	I PADOVA01	IT
E LA-CORU06	ES	M	523	P			HORNER APG	IE
E LA-CORU06	ES	M	522	P			LUCEY ELECTRICAL SERVICES LTD	IE
E LA-CORU06	ES	M	862	P			CHEMICAL ENVIRONMENTAL SCIENCES DEPARTMENT FACULTY OF SCIENCE AND ENGINEERING UNIVERSITY OF LIMMERICK	IE
E LA-CORU09	ES	M	481	P			LANDKREIS GRAFSCHAFT BENTHEIM	DE
E LA-CORU09	ES	M	481	P			COOLAMBER SOLUTIONS	IE
E LA-CORU09	ES	M	481	P			CLUB TRAVEL LTD.	IE
E LA-CORU09	ES	M	481	P			CLUB TRAVEL LTD.	IE
E LA-CORU09	ES	M	481	P			UNIPUPIL	IE
E LA-CORU09	ES	M	481	P			ITERATE LTDA. GUINNESS ENTERPRISE CENTRE	IE
E LA-CORU13	ES	M	0	P			M&E INSTALLATIONS	MT
E LA-CORU14	ES	M	481	P			PARAGON EUROPE	MT
E LA-CORU14	ES	F	346	P			PARAGON EUROPE	MT
E LA-CORU14	ES	M	812	P			PARAGON EUROPE	MT
E LAS-PAL01	ES	M	443	S	I PARMA01	IT
E LAS-PAL01	ES	F	223	S	CH GENEVE01	CH
E LAS-PAL01	ES	F	58	S	I ANCONA01	IT
E LAS-PAL01	ES	F	58	S	PL POZNAN02	PL
E LAS-PAL01	ES	F	813	S	P PORTO02	PT
E LAS-PAL01	ES	M	34	S	SF TURKU05	FI
E LAS-PAL01	ES	M	38	S	LT VILNIUS15	LT
E LAS-PAL01	ES	F	14	S	UK CHELTEN02	UK
E LAS-PAL01	ES	M	38	S	I BARI01	IT
E LAS-PAL01	ES	M	34	S	PL WROCLAW03	PL
E LAS-PAL01	ES	M	524	S	I TRIESTE01	IT
E LAS-PAL01	ES	F	34	S	RO BUCURES04	RO
E LAS-PAL01	ES	M	34	S	F LYON03	FR
E LAS-PAL01	ES	F	38	S	I MILANO16	IT
E LAS-PAL01	ES	M	223	S	F LYON03	FR
D DRESDEN02	DE	M	221	S	I ROMA16	IT
D DRESDEN02	DE	M	441	S	E MADRID04	ES
D DRESDEN02	DE	M	582	S	IRLCORK01	IE
D DRESDEN02	DE	F	340	S	F NANTES01	FR
D DRESDEN02	DE	M	582	S	F GRENOBL01	FR
D DRESDEN02	DE	M	32	S	S STOCKHO01	SE
D DRESDEN02	DE	F	340	S	E PALMA01	ES
D DRESDEN02	DE	F	724	S	B GENT01	BENL
D DRESDEN02	DE	F	313	S	PL WROCLAW01	PL
D DRESDEN02	DE	M	52	S	BG SOFIA16	BG
D DRESDEN02	DE	M	380	S	E SANTAND01	ES
D DRESDEN02	DE	M	58	S	E GRANADA01	ES
D DRESDEN02	DE	F	222	S	I TRENTO01	IT
D DRESDEN02	DE	M	340	S	PL SZCZECI01	PL
D DRESDEN02	DE	F	443	S	E SEVILLA01	ES
D ELMSHOR01	DE	M	529	S	S LINKOPI01	SE
D ELMSHOR01	DE	F	340	S	F PARIS258	FR
D ELMSHOR01	DE	F	340	S	LV RIGA09	LV
D ELMSHOR01	DE	F	340	S	SF SEINAJO06	FI
D ELMSHOR01	DE	M	489	S	E ALMERIA01	ES
D ELMSHOR01	DE	M	529	S	E CADIZ01	ES
D ELMSHOR01	DE	M	529	S	F NANTES01	FR
D ELMSHOR01	DE	F	529	S	S LINKOPI01	SE
D ELMSHOR01	DE	M	529	S	E ALMERIA01	ES
D ELMSHOR01	DE	F	529	S	S LINKOPI01	SE
D ELMSHOR01	DE	M	340	S	S MIDSWED01	SE
D ELMSHOR01	DE	F	529	S	F NANTES01	FR
D ELMSHOR01	DE	F	489	S	S LINKOPI01	SE
D ELMSHOR01	DE	M	529	S	LV RIGA02	LV
D ELMSHOR01	DE	M	529	S	E LAS-PAL01	ES
D EMDEN02	DE	F	34	S	NL GRONING03	NL
D EMDEN02	DE	M	34	S	IRLDUBLIN33	IE
D EMDEN02	DE	F	42	S	IRLATHLONE01	IE
D EMDEN02	DE	F	34	S	IRLTRALEE01	IE
D EMDEN02	DE	M	340	S	NL GRONING03	NL
D EMDEN02	DE	M	34	S	NL GRONING03	NL
D EMDEN02	DE	M	340	S	NL GRONING03	NL
E MADRID03	ES	F	211	S	G ATHINE06	GR
E MADRID03	ES	F	222	S	B BRUXEL04	BEFR
E MADRID03	ES	F	32	S	B BRUXEL84	BEFR
E MADRID03	ES	F	640	S	I TORINO01	IT
E MADRID03	ES	F	724	S	F MONTPEL01	FR
E MADRID03	ES	M	421	S	SI LJUBLJA01	SI
E MADRID03	ES	F	211	S	I TORINO04	IT
E MADRID03	ES	F	727	S	F MONTPEL01	FR
E MADRID03	ES	M	32	S	I ROMA04	IT
E MADRID03	ES	F	312	S	P LISBOA07	PT
E MADRID03	ES	M	340	S	I CASTELL01	IT
E MADRID03	ES	M	443	S	N TRONDHE01	NO
E MADRID03	ES	M	727	S	I COSENZA01	IT
E MADRID03	ES	F	762	S	I LECCE01	IT
E MADRID03	ES	F	312	S	P LISBOA11	PT
E MADRID03	ES	F	762	S	I TORINO01	IT
E MADRID03	ES	M	32	S	SF HELSINK01	FI
E MADRID03	ES	F	421	S	F STRASBO48	FR
E MADRID03	ES	M	421	S	D JENA01	DE
E MADRID03	ES	F	727	S	I TORINO01	IT
E MADRID03	ES	M	32	S	F PARIS007	FR
E MADRID03	ES	M	721	S	I NAPOLI09	IT
E MADRID03	ES	F	211	S	F NICE09	FR
E MADRID03	ES	M	211	S	S STOCKHO10	SE
E MADRID03	ES	F	32	S	B BRUXEL84	BEFR
E MADRID03	ES	F	21	S	F PARIS004	FR
E MADRID03	ES	F	34	S	F LYON62	FR
E MADRID03	ES	F	721	S	F ANGERS01	FR
E MADRID03	ES	M	32	S	P LISBOA01	PT
E MADRID03	ES	M	311	S	UK WOLVERH01	UK
E MADRID03	ES	F	32	S	D BOCHUM01	DE
E MADRID03	ES	M	222	S	F MONTPEL03	FR
E MADRID03	ES	M	32	S	F PARIS007	FR
E MADRID03	ES	F	21	S	I VENEZIA01	IT
E MADRID03	ES	F	762	S	HU BUDAPES10	HU
E MADRID03	ES	M	222	S	DK ARHUS01	DK
E MADRID03	ES	M	311	S	F RENNES02	FR
F LYON104	ES	M	640	S	F XX	FR
E MADRID03	ES	M	340	S	S STOCKHO01	SE
E BARCELO01	ES	F	762	S	D BERLIN05	DE
E BARCELO01	ES	F	34	S	S UPPSALA01	SE
E BARCELO01	ES	M	225	S	I TORINO01	IT
E BARCELO01	ES	F	311	S	I FIRENZE01	IT
E BARCELO01	ES	F	721	S	PL WROCLAW05	PL
E BARCELO01	ES	F	380	S	NL UTRECHT01	NL
E BARCELO01	ES	M	421	S	N TRONDHE01	NO
E BARCELO01	ES	F	223	S	IRLCORK01	IE
E BARCELO01	ES	F	380	S	NL LEIDEN01	NL
E BARCELO01	ES	M	34	S	NL BREDA01	NL
E BARCELO01	ES	F	314	S	F PARIS014	FR
E BARCELO01	ES	M	314	S	NL GRONING01	NL
E BARCELO01	ES	F	724	S	P PORTO56	PT
E BARCELO01	ES	F	211	S	P PORTO02	PT
E BARCELO01	ES	M	313	S	NL NIJMEGE01	NL
E BARCELO01	ES	M	225	S	P COIMBRA01	PT
E BARCELO01	ES	M	813	S	D KOLN02	DE
E BARCELO01	ES	F	721	S	F LYON01	FR
E BARCELO01	ES	F	762	S	NL HEERLEN14	NL
E BARCELO01	ES	M	14	S	UK SOUTHAM01	UK
E BARCELO01	ES	M	14	S	A GRAZ04	AT
E BARCELO01	ES	F	14	S	UK BIRMING08	UK
E BARCELO01	ES	F	727	S	CH GENEVE01	CH
E BARCELO01	ES	F	322	S	N OSLO23	NO
E BARCELO01	ES	M	727	S	S UPPSALA01	SE
E BARCELO01	ES	F	319	S	UK LONDON083	UK
E BARCELO01	ES	M	441	S	P LISBOA02	PT
E BARCELO01	ES	F	421	S	N BERGEN01	NO
E BARCELO01	ES	F	421	S	I ROMA02	IT
E BARCELO01	ES	M	813	S	I ROMA05	IT
E BARCELO01	ES	F	311	S	I ROMA01	IT
E BARCELO01	ES	M	380	S	DK ARHUS01	DK
E BARCELO01	ES	F	345	S	F CHAMBER01	FR
E BARCELO01	ES	F	762	S	DK KOBENHA55	DK
E BARCELO01	ES	F	421	S	S LUND01	SE
E BARCELO01	ES	F	813	S	UK NEWCAST02	UK
E BARCELO01	ES	F	211	S	D ALFTER01	DE
E BARCELO01	ES	F	721	S	S STOCKHO03	SE
E CADIZ01	ES	M	342	S	I PISA01	IT
E CADIZ01	ES	M	32	S	CZ ZLIN01	CZ
E CADIZ01	ES	M	38	S	I PISA01	IT
E CADIZ01	ES	M	34	S	LT VILNIUS02	LT
E CADIZ01	ES	M	38	S	I BOLOGNA01	IT
E CADIZ01	ES	F	7	S	I FIRENZE01	IT
E CADIZ01	ES	M	223	S	UK NEWCAST01	UK
E CASTELL01	ES	M	52	S	P LISBOA05	PT
E CASTELL01	ES	F	32	S	P MAIA01	PT
E CASTELL01	ES	F	32	S	CY LIMASSO02	CY
E CASTELL01	ES	F	34	S	IRLDUBLIN27	IE
E CASTELL01	ES	M	62	S	I CAGLIAR01	IT
E CASTELL01	ES	M	214	S	I MILANO02	IT
E CASTELL01	ES	M	52	S	TR ANKARA02	TR
E CASTELL01	ES	M	319	S	I CATANIA01	IT
E CADIZ01	ES	M	521	P			ROLLS-ROYCE DEUTSCHLAND LTD AND CO KG	DE
E CADIZ01	ES	M	481	P			BRISTISH INTERNATIONAL SCHOOL	UK
E CADIZ07	ES	M	481	P			BMU - BERATUNGSGESELLSCHAFT MITTELSTí‹NDISCHER UNTERNEHMEN MBH	DE
E CADIZ07	ES	M	481	P			ORGAPLAN - H.G. POSCHWATTA / GESELLSCHAFT FíìR BETRIEBSWIRTSCHAFTLICHE SOFTWARE GMBH	DE
E CADIZ07	ES	M	813	P			GESUNDHEITSZENTRUM DR. ROY KíìHNE	DE
E CASTELL13	ES	F	212	S	F POITIER29	FR
E CASTELL13	ES	M	212	S	D WEIMAR02	DE
E CASTELL13	ES	F	212	S	CZ BRNO03	CZ
E CASTELL01	ES	F	32	S	P MAIA01	PT
E CASTELL01	ES	M	32	S	TR ANKARA07	TR
E CASTELL01	ES	M	223	S	D LEIPZIG01	DE
E CASTELL01	ES	M	345	S	I SASSARI01	IT
E CASTELL01	ES	F	223	S	B GENT25	BENL
E CASTELL01	ES	F	521	S	D STUTTGA01	DE
E CASTELL01	ES	M	52	S	F TOULOUS14	FR
E CASTELL01	ES	M	342	S	F NANCY43	FR
E CASTELL01	ES	M	32	S	CH GENEVE01	CH
E CASTELL01	ES	F	222	S	PL TORUN01	PL
E CASTELL01	ES	F	52	S	I BRESCIA01	IT
E CASTELL01	ES	M	489	S	D MUNSTER01	DE
E CASTELL01	ES	M	321	S	TR ANKARA07	TR
E CASTELL01	ES	F	52	S	D STUTTGA01	DE
E BARCELO15	ES	F	34	S	A WIEN01	AT
E BARCELO15	ES	F	223	S	F CERGY07	FR
E BARCELO15	ES	F	38	S	I MILANO03	IT
E BARCELO15	ES	F	223	S	IRLMAYNOOT01	IE
E BARCELO15	ES	F	22	S	UK LONDON017	UK
E BARCELO15	ES	M	38	S	D FREIBUR01	DE
E BARCELO15	ES	F	223	S	F TOULOUS02	FR
E BARCELO15	ES	F	38	S	F TOULOUS01	FR
E BARCELO15	ES	M	38	S	CH FRIBOUR01	CH
E BARCELO15	ES	M	223	S	UK ST-ANDR01	UK
E BARCELO15	ES	M	223	S	F PARIS225	FR
E BARCELO15	ES	F	223	S	UK LONDON062	UK
E BARCELO15	ES	F	314	S	UK LONDON134	UK
E BARCELO15	ES	M	34	S	UK ST-ANDR01	UK
E BARCELO15	ES	F	38	S	F PARIS012	FR
E BARCELO15	ES	M	313	S	D JENA01	DE
E BARCELO15	ES	M	34	S	A LINZ01	AT
E BARCELO15	ES	F	313	S	SF TURKU01	FI
E BARCELO15	ES	F	314	S	D BONN01	DE
E BARCELO16	ES	M	52	P			VEQTER - STRUCTURAL INTEGRITY GROUP LABORATORY	UK
E BARCELO16	ES	F	345	P			WORLD HOTELS, AG	DE
E BARCELO16	ES	M	523	P			TRIAGNOSYS GMBH	DE
E BARCELO16	ES	M	524	P			SOLVAY CHEMICALS GMBH	DE
E BARCELO16	ES	M	34	S	D KOLN01	DE
E BARCELO16	ES	M	34	S	D KOLN01	DE
E BARCELO16	ES	M	34	S	D KOLN01	DE
E BARCELO16	ES	M	34	S	D KOLN01	DE
E BARCELO16	ES	F	34	S	B LOUVAIN01	BEFR
E BARCELO16	ES	F	34	S	B LOUVAIN01	BEFR
E BARCELO16	ES	F	34	S	B LOUVAIN01	BEFR
E BARCELO16	ES	M	34	S	CZ PRAHA09	CZ
E BARCELO16	ES	F	34	S	CZ PRAHA09	CZ
E BARCELO16	ES	M	34	S	UK COVENTR01	UK
E BARCELO16	ES	M	34	S	PL WARSZAW03	PL
E BARCELO16	ES	F	34	S	PL WARSZAW03	PL
E BARCELO16	ES	F	34	S	D KOBLENZ03	DE
E BARCELO16	ES	F	34	S	D KOBLENZ03	DE
E BARCELO16	ES	M	34	S	D KOBLENZ03	DE
E GIRONA11	ES	M	213	S	B HASSELT21	BENL
E GRANADA01	ES	F	311	S	PL KRAKOW01	PL
E GRANADA01	ES	M	14	S	PL WARSZAW01	PL
E GRANADA01	ES	M	347	S	TR KOCAELI02	TR
E GRANADA01	ES	F	311	S	PL KRAKOW01	PL
E GRANADA01	ES	F	461	S	I BARI01	IT
E GRANADA01	ES	M	481	S	I ROMA01	IT
E GRANADA01	ES	M	523	S	G PATRA01	GR
E GRANADA01	ES	M	729	S	CZ OLOMOUC01	CZ
E GRANADA01	ES	F	223	S	UK SALFORD01	UK
E GRANADA01	ES	M	813	S	CZ OLOMOUC01	CZ
E GRANADA01	ES	M	34	S	LV RIGA14	LV
E GRANADA01	ES	M	58	S	I ROMA16	IT
E GRANADA01	ES	F	58	S	F NANTES13	FR
E GRANADA01	ES	M	313	S	PL WARSZAW01	PL
E GRANADA01	ES	F	640	S	B BRUXEL89	BEFR
E GRANADA01	ES	F	34	S	UK NEWCAST02	UK
E GRANADA01	ES	M	34	S	UK NEWCAST02	UK
E GRANADA01	ES	F	582	S	P AVEIRO01	PT
E GRANADA01	ES	M	813	S	F NANTES01	FR
E GRANADA01	ES	M	34	S	PL WARSZAW21	PL
E GRANADA01	ES	M	140	S	I MILANO03	IT
D BAYREUT01	DE	F	340	S	F DIJON11	FR
E GRANADA01	ES	M	223	S	UK LONDON097	UK
D BAYREUT01	DE	M	226	S	E VALLADO01	ES
E GRANADA01	ES	F	640	S	B BRUXEL89	BEFR
D BAYREUT01	DE	F	340	S	UK GLASGOW02	UK
E GRANADA01	ES	M	21	S	I FIRENZE03	IT
D BAYREUT01	DE	M	443	S	PL POZNAN01	PL
E GRANADA01	ES	M	14	S	NL GRONING03	NL
D BAYREUT01	DE	F	314	S	DK ODENSE01	DK
E GRANADA01	ES	M	421	S	D JENA01	DE
D BAYREUT01	DE	M	314	S	I MILANO16	IT
E GRANADA01	ES	F	38	S	SF TURKU02	FI
D BAYREUT01	DE	M	442	S	E GRANADA01	ES
E CORDOBA01	ES	F	481	S	CZ OSTRAVA01	CZ
E CORDOBA01	ES	M	34	S	SK NITRA02	SK
E CORDOBA04	ES	F	212	S	I BOLOGNA04	IT
E CORDOBA04	ES	M	212	S	A EISENST05	AT
E CORDOBA05	ES	F	212	S	I PERUGIA04	IT
E CORDOBA05	ES	F	212	S	I PERUGIA04	IT
E CUENCA01	ES	M	346	P			AREA FITNESS ASSOCIAZIONE DILETTANTISTICA	IT
E CUENCA01	ES	M	346	P			ALFABETO VIAGGI	IT
E CUENCA01	ES	M	525	P			AUTOTECNICA SPECIAL CARS	IT
E CUENCA01	ES	M	525	P			AUTOTECNICA SPECIAL CARS	IT
E CORDOBA01	ES	F	421	P			UK LINCOLN05	UK
E CORDOBA01	ES	M	541	P			IRLDUBLIN27	IE
E CORDOBA01	ES	F	223	P			LONDON STUDES SERVICES SGA LTD	UK
E CORDOBA01	ES	F	223	P			INTERNARTIONAL HOUSE LONDON	UK
E CORDOBA01	ES	M	640	P			TIERARZTPRAXIS BRí‹UNINGSHOF	DE
E CORDOBA01	ES	F	421	P			UK LINCOLN05	UK
E CORDOBA01	ES	F	421	P			UK LINCOLN05	UK
E CORDOBA01	ES	F	213	P			I MESSINA01	IT
E CORDOBA01	ES	F	223	P			LONDON STUDES SERVICES SGA LTD	UK
E CORDOBA04	ES	F	212	S	CH DELEMON02	CH
E CORDOBA04	ES	M	212	S	I BOLOGNA04	IT
E CORDOBA04	ES	M	212	S	A EISENST05	AT
E CORDOBA04	ES	M	212	S	I BOLOGNA04	IT
E CORDOBA04	ES	M	212	S	A EISENST05	AT
E CORDOBA04	ES	M	212	S	HU DEBRECE01	HU
E CORDOBA04	ES	M	212	S	D DUSSELD06	DE
E CORDOBA04	ES	F	212	S	A EISENST05	AT
E CORDOBA04	ES	M	212	S	NL ROTTERD09	NL
E CUENCA02	ES	F	620	P			íGUAS E PARQUE BIOLíñGICO DE GAIA, EEM	PT
E CUENCA02	ES	M	620	P			íGUAS E PARQUE BIOLíñGICO DE GAIA, EEM	PT
E CUENCA02	ES	M	481	P			GAWLITTADIGITALE UG	DE
E CUENCA02	ES	M	481	P			VIARDI INTERACTIVE	DE
E CUENCA06	ES	F	21	P			STUDIO D'ARCHITECTURA ALBERTO ZANON	IT
E CUENCA06	ES	F	21	P			STUDIO D'ARCHITECTURA ALBERTO ZANON	IT
E CUENCA06	ES	F	21	P			EDITORIALE IL QUINDICINALE	IT
E CUENCA06	ES	F	21	P			GARCíA & ALBURQUERQUE ARQUITECTOS	PT
CZ PRAHA07	CZ	F	721	S	F RENNES01	FR
CZ PRAHA07	CZ	M	314	S	UK BATH01	UK
CZ PRAHA07	CZ	F	724	S	S MALMO01	SE
CZ PRAHA07	CZ	M	850	S	F BORDEAU01	FR
CZ PRAHA07	CZ	F	421	S	SF HELSINK01	FI
CZ PRAHA07	CZ	F	313	S	A WIEN01	AT
CZ PRAHA07	CZ	F	721	S	LT XX	LT
CZ PRAHA07	CZ	M	721	S	I GENOVA01	IT
CZ PRAHA07	CZ	F	313	S	F PARIS003	FR
CZ PRAHA07	CZ	F	226	S	F PARIS004	FR
CZ PRAHA07	CZ	F	226	S	F PARIS001	FR
CZ PRAHA07	CZ	F	724	S	D AACHEN01	DE
CZ PRAHA07	CZ	M	721	S	CH GENEVE01	CH
CZ PRAHA07	CZ	M	223	S	UK STIRLIN01	UK
CZ PRAHA07	CZ	F	223	S	NL AMSTERD02	NL
CZ PRAHA07	CZ	M	221	S	D REGENSB01	DE
CZ PRAHA07	CZ	F	727	S	D BONN01	DE
CZ PRAHA07	CZ	F	421	S	UK ABERDEE01	UK
CZ PRAHA07	CZ	F	225	S	F PERPIGN01	FR
CZ PRAHA07	CZ	F	421	S	NL UTRECHT01	NL
CZ PRAHA07	CZ	M	721	S	D TUBINGE01	DE
CZ PRAHA07	CZ	M	313	S	DK ALBORG01	DK
CZ PRAHA07	CZ	F	223	S	P LISBOA02	PT
CZ PRAHA07	CZ	F	14	S	EE TALLINN05	EE
CZ PRAHA07	CZ	F	31	S	F PARIS014	FR
CZ PRAHA07	CZ	F	721	S	D FREIBUR01	DE
CZ PRAHA07	CZ	F	313	S	D REGENSB01	DE
CZ PRAHA07	CZ	F	313	S	DK KOBENHA01	DK
CZ PRAHA07	CZ	F	222	S	DK ARHUS01	DK
CZ PRAHA07	CZ	F	223	S	N OSLO01	NO
CZ PRAHA07	CZ	M	442	S	B GENT01	BENL
CZ PRAHA07	CZ	M	721	S	F MONTPEL01	FR
CZ PRAHA07	CZ	F	225	S	I VENEZIA01	IT
CZ PRAHA07	CZ	F	32	S	B BRUSSEL01	BENL
CZ PRAHA07	CZ	M	31	S	TR ANKARA01	TR
CZ PRAHA07	CZ	F	14	S	SI LJUBLJA01	SI
CZ PRAHA07	CZ	M	462	S	D BERLIN13	DE
CZ PRAHA07	CZ	M	443	S	SF TURKU01	FI
CZ PRAHA07	CZ	F	222	S	D BERLIN13	DE
D MUNSTER02	DE	F	34	S	E MADRID12	ES
D MUNSTER02	DE	M	340	S	UK PORTSMO01	UK
D MUNSTER02	DE	M	582	S	E BILBAO01	ES
D MUNSTER02	DE	F	34	S	PL KRAKOW04	PL
D MUNSTER02	DE	F	99	S	DK KOBENHA55	DK
D MUNSTER02	DE	M	340	S	UK PORTSMO01	UK
D MUNSTER02	DE	F	340	S	F LE-HAVR04	FR
D MUNSTER02	DE	F	34	S	E MADRID12	ES
D MUNSTER02	DE	F	34	S	E MADRID12	ES
D MUNSTER02	DE	F	34	S	PL KRAKOW04	PL
D MUNSTER02	DE	F	340	S	TR ISTANBU21	TR
PL OPOLE01	PL	F	313	S	E CIUDA-R01	ES
PL OPOLE01	PL	F	311	S	P LISBOA17	PT
PL OPOLE01	PL	F	142	S	P FARO02	PT
PL OPOLE01	PL	F	311	S	P LISBOA17	PT
PL OPOLE01	PL	F	311	S	P LISBOA17	PT
PL OPOLE01	PL	F	311	S	P LISBOA17	PT
PL OPOLE01	PL	F	311	S	P LISBOA17	PT
PL OPOLE01	PL	F	222	S	P PORTO02	PT
PL OPOLE01	PL	M	442	S	I LECCE01	IT
PL OPOLE01	PL	F	222	S	P PORTO02	PT
PL OPOLE01	PL	F	311	S	I CHIETI01	IT
PL OPOLE01	PL	F	311	S	I CHIETI01	IT
PL OPOLE01	PL	M	38	S	CY NICOSIA24	CY
PL OPOLE01	PL	M	313	S	EE TALLINN05	EE
PL OPOLE01	PL	M	142	S	G KALLITH02	GR
PL OPOLE01	PL	F	142	S	G KALLITH02	GR
PL OPOLE01	PL	F	142	S	G KALLITH02	GR
PL OPOLE01	PL	F	222	S	G THESSAL01	GR
PL OPOLE01	PL	F	222	S	G THESSAL01	GR
PL OPOLE01	PL	M	31	S	D MAGDEBU01	DE
E MADRID14	ES	F	314	S	UK BRISTOL01	UK
E MADRID14	ES	M	38	S	UK LONDON029	UK
E MADRID14	ES	F	52	S	F TARBES03	FR
E MADRID14	ES	F	34	S	NL TILBURG01	NL
E MADRID14	ES	F	213	S	P LISBOA03	PT
E MADRID14	ES	F	34	S	F RENNES27	FR
E MADRID14	ES	F	34	S	CH ZURICH20	CH
E MADRID14	ES	F	34	S	F PARIS332	FR
E MADRID14	ES	F	34	S	IRLDUBLIN01	IE
E MADRID14	ES	M	523	S	SF TAMPERE02	FI
E MADRID14	ES	M	4	S	A GRAZ02	AT
E MADRID05	ES	M	582	S	F PARIS085	FR
E MADRID05	ES	F	525	S	PL WARSZAW02	PL
E MADRID05	ES	M	5	S	UK CRANFIE01	UK
E MADRID05	ES	M	544	S	F PARIS270	FR
E MADRID05	ES	F	481	S	CH LAUSANN06	CH
E MADRID05	ES	M	62	S	D BERLIN13	DE
E MADRID05	ES	M	62	S	CZ PRAHA02	CZ
E MADRID05	ES	F	589	S	PL KRAKOW03	PL
E MADRID05	ES	F	581	S	D HAMBURG12	DE
E MADRID05	ES	M	62	S	S UPPSALA02	SE
E MADRID05	ES	M	582	S	D ERFURT03	DE
E MADRID05	ES	M	582	S	S STOCKHO04	SE
E MADRID05	ES	F	582	S	I FIRENZE01	IT
E MADRID05	ES	M	813	S	I MILANO01	IT
E MADRID05	ES	F	525	S	F POITIER05	FR
E MADRID05	ES	M	544	S	F JOUY-JO02	FR
E MADRID05	ES	M	525	S	I TORINO02	IT
E MADRID05	ES	F	5	S	B GENT01	BENL
NL WAGENIN01	NL	F	541	S	DK KOBENHA01	DK
E MADRID14	ES	M	34	S	CH BERN11	CH
E MADRID14	ES	F	321	S	F LYON02	FR
NL WAGENIN01	NL	F	312	S	PL WARSZAW35	PL
E MADRID14	ES	F	523	S	D PADERBO01	DE
NL WAGENIN01	NL	F	312	S	D POTSDAM01	DE
E MADRID14	ES	M	52	S	LT VILNIUS02	LT
NL WAGENIN01	NL	F	72	S	DK KOBENHA01	DK
NL WAGENIN01	NL	F	640	S	S UPPSALA02	SE
E MADRID74	ES	M	481	P			HEADWAY PORSTMOUTH & SE HANTS	UK
D HEIDELB01	DE	F	222	S	UK LONDON017	UK
E MADRID76	ES	M	213	P			THE CITY OF PRAGUE PHILARMONIC OCHESTRA	CZ
D HEIDELB01	DE	F	380	S	P PORTO02	PT
E MADRID76	ES	M	213	P			ASA AUDIO SOUND ARTS GMBH	DE
D HEIDELB01	DE	F	222	S	UK DURHAM01	UK
E MADRID78	ES	M	813	P			COMMUNITY ENVIRONMENTAL TRUST (CET)	UK
D HEIDELB01	DE	F	721	S	P COIMBRA01	PT
E MADRID78	ES	F	813	P			COMMUNITY ENVIRONMENTAL TRUST (CET)	UK
D HEIDELB01	DE	F	721	S	TR ISTANBU03	TR
E MADRID78	ES	F	815	P			CBAP THERMES SEXTIUS	FR
D HEIDELB01	DE	F	222	S	CH ZURICH01	CH
E MADRID78	ES	F	815	P			HOTEL VILLA ORTENSIE	IT
D HEIDELB01	DE	M	212	S	I ROMA01	IT
E MADRID78	ES	F	815	P			HOTEL VILLA ORTENSIE	IT
D HEIDELB01	DE	F	222	S	I SIENA02	IT
E MADRID101	ES	M	813	P			TIERAS POLARES	DK
D HEIDELB02	DE	F	14	S	P AVEIRO01	PT
E MADRID101	ES	M	813	P			TIERAS POLARES	IS
D HEIDELB02	DE	F	14	S	UK LANCAST02	UK
D HEIDELB02	DE	F	14	S	F MONTPEL01	FR
E MADRID103	ES	F	342	P			CK AGENCIES B.V.	NL
D HEIDELB02	DE	M	14	S	I BOLOGNA01	IT
E MADRID103	ES	M	342	P			TEXO TRADE SERVICES B.V.	NL
D HEIDELB02	DE	F	14	S	E MADRID03	ES
E MADRID105	ES	M	523	P			MATERIAL SCIENCE CONSULTANTS LTD., LONDON	UK
E MADRID105	ES	M	521	P			HAVA SHAPIRO LTD., LONDON	UK
D HEIDELB02	DE	F	14	S	S VAXJO03	SE
E MADRID105	ES	F	340	P			TWIN LANGUAGE SCHOOL, LONDON	UK
D HEIDELB02	DE	F	14	S	G THESSAL02	GR
D HEIDELB02	DE	M	14	S	EE TALLINN05	EE
E MADRID105	ES	M	521	P			DROPSA GMBH, DíìSSELDORF	DE
D HEIDELB02	DE	F	14	S	S VAXJO03	SE
E MADRID106	ES	M	214	S	B BRUSSEL43	BENL
D HEIDELB02	DE	F	14	S	CH LUZERN13	CH
PL BIALYST01	PL	F	58	S	E VALENCI02	ES
PL BIALYST01	PL	F	582	S	D KOBLENZ01	DE
PL BIALYST01	PL	F	58	S	E LAS-PAL01	ES
PL BIALYST01	PL	M	522	S	G PATRA01	GR
PL BIALYST01	PL	M	522	S	G PATRA01	GR
PL BIALYST01	PL	F	582	S	P CASTELO01	PT
PL BIALYST01	PL	M	529	S	P LEIRIA01	PT
PL BIALYST01	PL	M	522	S	G PATRA01	GR
PL BIALYST01	PL	M	582	S	P COVILHA01	PT
PL BIALYST01	PL	M	481	S	D KOBLENZ01	DE
PL BIALYST01	PL	M	522	S	G PATRA01	GR
PL BIALYST01	PL	M	443	S	P LEIRIA01	PT
PL BIALYST01	PL	M	313	S	P COVILHA01	PT
PL BIALYST01	PL	M	523	S	P VIANA-D01	PT
PL BIALYST01	PL	F	58	S	I FERRARA01	IT
PL BIALYST01	PL	M	345	S	P PORTO05	PT
D HILDESH01	DE	M	481	S	CH ST.GALL08	CH
D HILDESH01	DE	F	21	S	SF KAUNIAI03	FI
D HILDESH01	DE	F	21	S	F MARSEIL84	FR
D HILDESH01	DE	F	222	S	E SEVILLA03	ES
D HILDESH01	DE	M	222	S	F PAU01	FR
D HILDESH01	DE	M	21	S	F PARIS003	FR
D HILDESH01	DE	F	21	S	NL UTRECHT01	NL
D HILDESH01	DE	F	212	S	E MALAGA03	ES
D HILDESH01	DE	F	222	S	IRLDUBLIN04	IE
D HILDESH01	DE	M	212	S	TR ISTANBU11	TR
D HILDESH01	DE	F	21	S	UK LONDON031	UK
D HILDESH01	DE	M	212	S	A WIEN52	AT
D HILDESH01	DE	F	144	S	P BEJA01	PT
D HILDESH01	DE	F	222	S	E LAS-PAL01	ES
D HILDESH01	DE	M	312	S	A KLAGENF01	AT
D HILDESH01	DE	F	222	S	B BRUXEL87	BEFR
D HILDESH01	DE	F	481	S	DK KOBENHA05	DK
D HILDESH01	DE	M	222	S	E MADRID04	ES
D HILDESH01	DE	F	222	S	TR ISTANBU22	TR
D HILDESH01	DE	F	144	S	S GAVLE01	SE
D HILDESH01	DE	F	21	S	F PARIS008	FR
D HILDESH01	DE	F	222	S	E ALICANT01	ES
E MONDRAG01	ES	M	52	S	CZ PRAHA10	CZ
E MONDRAG01	ES	F	52	S	F ST-ETIE05	FR
E MONDRAG01	ES	M	52	S	P LISBOA01	PT
E MALAGA01	ES	F	347	S	B HASSELT03	BENL
E MALAGA01	ES	M	311	S	NL GRONING01	NL
E MALAGA01	ES	F	32	S	B HASSELT03	BENL
E MALAGA01	ES	M	581	S	TR IZMIR05	TR
E MALAGA01	ES	M	314	S	D ROSENHE01	DE
E MALAGA01	ES	M	523	S	CH LAUSANN06	CH
E MALAGA01	ES	F	145	S	N BERGEN05	NO
E MALAGA01	ES	F	314	S	LV RIGA32	LV
E MALAGA01	ES	F	223	S	F PAU01	FR
E MALAGA01	ES	F	214	S	I MILANO02	IT
E MALAGA01	ES	M	524	S	CZ PARDUB01	CZ
E MALAGA01	ES	F	421	P			UNIVERSITA COMENSKO V BRATISLAVE	SK
E MALAGA01	ES	M	34	S	IRLDUBLIN27	IE
E MALAGA01	ES	M	34	S	PL WROCLAW01	PL
E MALAGA01	ES	M	32	S	F MARSEIL84	FR
E MALAGA01	ES	F	34	S	PL KATOWIC02	PL
E MALAGA01	ES	M	223	S	F PARIS010	FR
E MALAGA01	ES	F	443	S	UK COLERAI01	UK
E MALAGA01	ES	M	481	S	CZ PRAHA02	CZ
E MALAGA01	ES	M	225	S	I ROMA16	IT
E MALAGA01	ES	M	523	S	D KASSEL01	DE
E MALAGA01	ES	F	223	S	UK PORTSMO01	UK
E MALAGA01	ES	F	32	S	S KARLSTA01	SE
E MALAGA01	ES	F	223	S	UK LEEDS01	UK
E MALAGA01	ES	F	581	P			CEBRA	DK
E MALAGA01	ES	F	32	S	D STUTTGA06	DE
E MALAGA01	ES	F	32	S	PL KRAKOW01	PL
E MALAGA01	ES	F	523	S	D ULM01	DE
E MALAGA01	ES	M	342	S	NL S-GRAVE13	NL
E MALAGA01	ES	F	38	S	I NAPOLI01	IT
E MALAGA01	ES	M	38	S	I TRIESTE01	IT
E MALAGA01	ES	M	721	S	PL BIALYST02	PL
E MALAGA01	ES	F	223	S	CZ PRAHA07	CZ
E MALAGA01	ES	F	520	P			PGNU PLANUNGSGRUPPE NATUR & UMWELT	DE
E MALAGA01	ES	M	481	S	I MILANO02	IT
E MALAGA01	ES	F	145	S	P PORTO02	PT
E MALAGA01	ES	F	145	P			INTERNATIONAL SCHOOL OF BYDGOSZCZ	PL
E MALAGA01	ES	F	521	S	DK RISSKOV06	DK
E MALAGA01	ES	F	340	P			GAMIGO	DE
E MALAGA01	ES	M	481	S	SF MIKKELI06	FI
E MALAGA01	ES	F	723	S	DK ESBJERG19	DK
E MALAGA01	ES	F	34	S	D BREMEN04	DE
E MALAGA01	ES	F	443	S	P FARO02	PT
E MALAGA01	ES	M	140	S	P PORTO05	PT
E MALAGA01	ES	M	214	S	S SKOVDE01	SE
E MALAGA01	ES	F	345	S	D LUNEBUR01	DE
E MALAGA01	ES	F	222	S	IRLGALWAY01	IE
E MALAGA01	ES	F	311	S	I PADOVA01	IT
E MALAGA01	ES	F	342	S	DK ROSKILD01	DK
E MALAGA01	ES	F	223	S	D HEIDELB01	DE
E MALAGA01	ES	M	721	S	I ROMA01	IT
E MALAGA01	ES	M	211	S	D PASSAU01	DE
E MALAGA01	ES	M	214	S	I NAPOLI09	IT
E MALAGA01	ES	M	145	S	CZ BRNO05	CZ
E MALAGA01	ES	F	223	S	UK LONDON097	UK
E MALAGA01	ES	F	721	S	PL POZNAN05	PL
E MALAGA01	ES	M	222	S	IRLGALWAY01	IE
E MALAGA01	ES	M	812	S	B MONS20	BEFR
E MALAGA01	ES	M	52	S	I CASSINO01	IT
E MALAGA01	ES	F	32	S	NL GRONING03	NL
E MALAGA01	ES	F	345	S	D MUNCHEN06	DE
E MALAGA01	ES	F	812	S	A KREMS03	AT
E MALAGA01	ES	M	214	S	I FIRENZE01	IT
E MALAGA01	ES	F	222	S	UK WOLVERH01	UK
E MALAGA01	ES	F	14	S	SF OULU01	FI
E MALAGA01	ES	F	721	S	PL GDANSK03	PL
E MALAGA01	ES	M	32	S	P MAIA01	PT
E MALAGA01	ES	F	812	S	TR ISTANBU21	TR
E MALAGA01	ES	F	34	S	PL WROCLAW12	PL
E MALAGA01	ES	M	14	S	NL GRONING01	NL
E MALAGA01	ES	F	214	S	DK RISSKOV06	DK
E MALAGA01	ES	M	812	S	NL HENGELO06	NL
E MONDRAG01	ES	M	52	S	IRLATHLONE01	IE
PL GDANSK01	PL	F	22	S	LV RIGA08	LV
D KOBLENZ02	DE	F	31	S	SF TAMPERE01	FI
PL GDANSK01	PL	F	14	S	E CASTELL01	ES
D KOBLENZ02	DE	F	14	S	E CORDOBA01	ES
PL GDANSK02	PL	M	58	S	D HAMBURG12	DE
D KOLN01	DE	M	340	S	CZ PRAHA09	CZ
PL GDANSK02	PL	M	34	S	DK RISSKOV06	DK
D KOLN01	DE	M	222	S	UK EDINBUR01	UK
PL GDANSK02	PL	F	34	S	E CORDOBA01	ES
D KOLN01	DE	M	222	S	TR ISTANBU12	TR
PL GDANSK02	PL	M	582	S	F MONTPEL02	FR
D KOLN01	DE	F	380	S	F PARIS001	FR
PL GDANSK02	PL	F	442	S	E VALENCI02	ES
D KOLN01	DE	F	225	S	F PARIS001	FR
PL GDANSK02	PL	F	581	S	D COTTBUS01	DE
D KOLN01	DE	F	340	S	E MADRID04	ES
PL GDANSK02	PL	F	46	S	F PARIS006	FR
D KOLN01	DE	M	340	S	UK LONDON020	UK
PL GDANSK02	PL	M	58	S	A WIEN02	AT
D KOLN01	DE	M	340	S	TR ISTANBU17	TR
PL GDANSK02	PL	F	522	S	S KARLSKR01	SE
D KOLN01	DE	F	222	S	P PORTO02	PT
PL GDANSK02	PL	M	58	S	TR IZMIR01	TR
D KOLN01	DE	M	340	S	PL WARSZAW03	PL
PL GDANSK02	PL	F	34	S	E MALAGA01	ES
D KOLN01	DE	F	144	S	TR ISTANBU01	TR
PL GDANSK02	PL	F	34	S	E SANTIAG01	ES
D KOLN01	DE	M	340	S	UK BRADFOR01	UK
PL GDANSK02	PL	F	442	S	UK ABERDEE01	UK
D KOLN01	DE	F	222	S	F CLERMON02	FR
PL GDANSK02	PL	F	58	S	P PORTO02	PT
D KOLN01	DE	F	380	S	I VERONA01	IT
PL GDANSK02	PL	F	442	S	F GRENOBL01	FR
D KOLN01	DE	F	380	S	E BARCELO02	ES
PL GDANSK02	PL	F	58	S	E BARCELO03	ES
D KOLN01	DE	F	380	S	F PARIS001	FR
PL GDANSK02	PL	M	34	S	F NICE01	FR
D KOLN01	DE	M	340	S	N BERGEN02	NO
PL KATOWIC01	PL	F	34	S	SK BANSKA01	SK
PL KATOWIC01	PL	F	34	S	SK BANSKA01	SK
PL KATOWIC01	PL	F	223	S	UK COLERAI01	UK
PL KATOWIC01	PL	F	223	S	P LISBOA03	PT
PL KATOWIC01	PL	F	14	S	DK RISSKOV06	DK
PL KATOWIC01	PL	F	223	S	SF KUOPIO12	FI
PL KATOWIC01	PL	M	223	S	RO CLUJNAP01	RO
PL KATOWIC01	PL	F	22	S	LT VILNIUS01	LT
PL KATOWIC01	PL	M	421	S	D FREIBUR01	DE
PL KATOWIC01	PL	M	421	S	UK WOLVERH01	UK
PL KATOWIC01	PL	F	144	S	A GRAZ08	AT
D KOLN04	DE	F	34	S	F PARIS105	FR
D KOLN04	DE	F	222	S	E LAS-PAL01	ES
D KOLN04	DE	F	214	S	UK GLASGOW03	UK
D KOLN04	DE	F	762	S	UK LIVERPO02	UK
D KOLN04	DE	F	222	S	E ALICANT01	ES
D KOLN04	DE	F	222	S	PL WARSZAW01	PL
D KOLN04	DE	M	222	S	E MADRID03	ES
D KOLN04	DE	M	762	S	E ALICANT01	ES
D KOLN04	DE	F	222	S	B LIEGE01	BEFR
D KOLN04	DE	F	222	S	E SEVILLA03	ES
D KOLN04	DE	F	34	S	B ANTWERP59	BENL
D KOLN04	DE	F	34	S	E LAS-PAL01	ES
D KOLN04	DE	F	222	S	E BARCELO02	ES
D KOLN04	DE	F	222	S	F TOULOUS02	FR
D KOLN04	DE	M	222	S	B BRUXEL87	BEFR
D KOLN04	DE	F	222	S	E GRANADA01	ES
D KOLN04	DE	M	340	S	S KARLSTA01	SE
D KOLN04	DE	M	52	S	E BARCELO15	ES
D KOLN04	DE	F	222	S	E CASTELL01	ES
D KOLN04	DE	F	222	S	F MARSEIL84	FR
D KOLN04	DE	F	222	S	B MONS21	BEFR
D KOLN04	DE	F	222	S	E TENERIF01	ES
D KOLN04	DE	F	340	S	B GENT25	BENL
D KOLN04	DE	F	34	S	F PARIS105	FR
D KOLN04	DE	F	222	S	E GRANADA01	ES
D KOLN04	DE	F	222	S	F MARSEIL84	FR
E SALAMAN02	ES	F	727	S	MT MALTA01	MT
E SALAMAN02	ES	M	347	S	I TRIESTE01	IT
E SALAMAN02	ES	F	225	S	I BOLOGNA01	IT
E SALAMAN02	ES	F	142	S	I PADOVA01	IT
E SALAMAN02	ES	M	340	S	IRLDUBLIN01	IE
E SALAMAN02	ES	M	340	S	UK ABERDEE01	UK
E SALAMAN02	ES	F	721	S	UK LIVERPO01	UK
E SALAMAN02	ES	M	441	S	UK BIRMING02	UK
E SALAMAN02	ES	M	222	S	F GRENOBL03	FR
E SALAMAN02	ES	M	441	S	P LISBOA04	PT
E SALAMAN02	ES	F	222	S	IRLLIMERIC01	IE
E SALAMAN02	ES	F	142	S	P LISBOA02	PT
UK NEWCAST01	UK	F	22	P			BABYLANGUES PARIS	FR
I PISA01	IT	F	345	S	E VALENCI01	ES
UK NEWCAST01	UK	F	211	S	D MUNSTER05	DE
I PISA01	IT	F	322	S	UK COVENTR01	UK
UK NEWCAST01	UK	F	22	S	F LYON01	FR
I PISA01	IT	F	721	S	E VALENCI01	ES
I PISA01	IT	M	314	P			CAMERA DI COMMERCIO ITALO-SLOVACCA	SK
UK NEWCAST01	UK	F	340	S	F PARIS052	FR
I PISA01	IT	M	481	S	E VALENCI02	ES
UK NEWCAST01	UK	F	340	P			BABYLANGUES PARIS	FR
I PISA01	IT	F	226	S	E BARCELO01	ES
UK NEWCAST01	UK	M	38	S	F MONTPEL01	FR
I PISA01	IT	F	22	S	F PARIS012	FR
UK NEWCAST01	UK	F	222	P			WATSON, FARLEY WILLIAMS	FR
I PISA01	IT	F	314	S	NL ROTTERD01	NL
UK NEWCAST01	UK	F	222	P			QUINTESSENTIALLY	ES
I PISA01	IT	F	222	S	D TUBINGE01	DE
UK NEWCAST01	UK	F	22	P			FLEISHMAN-HILLARD	BE
I PISA01	IT	M	721	S	E MURCIA01	ES
UK NEWCAST01	UK	F	222	S	E GRANADA01	ES
I PISA01	IT	M	314	P			OPTICOL RADIO	UK
UK NEWCAST01	UK	F	222	S	F ANGERS01	FR
I PISA01	IT	M	340	P			QS UNISOLUTION	UK
E OVIEDO01	ES	M	521	S	S GOTEBOR02	SE
E OVIEDO01	ES	F	34	S	B GENT25	BENL
E OVIEDO01	ES	F	52	S	PL GLIWICE01	PL
PL KRAKOW01	PL	F	421	P			NORWEGIAN FOREST AND LANDSCAPE INSTITUTE (NFLI)	NO
PL KRAKOW01	PL	F	421	P			ANDERS & VIELHAUER LABORATORY, NEPHROLOGISCHES ZENTRUM, MEDIZINISCHE KLINIK UND POLIKLINIK IV, KLINIKUM DER LUDWIG-MAXIMILIANS-UNIVERSITY	DE
PL KRAKOW01	PL	F	421	P			TRANSCRIPTIONAL CONTROL OF ANGIOGENESIS AT THE INSTITUTE OF MOLECULAR GENETICS	FR
PL KRAKOW01	PL	F	429	P			MAX PLANCK INSTITUTE OF MOLECULAR PLANT PHYSIOLOGY	DE
PL KRAKOW01	PL	F	727	P			LABORATORIES SALVAT S.A.	ES
PL KRAKOW01	PL	F	429	P			INSTITUTO DE TECNOLOGIA QUIMICA E BIOLOGICA/UNIVERSIDADE NOVA DE LISBOA	PT
PL KRAKOW01	PL	F	421	P			GEORG AUGUST UNIVERSITY Gí_TTINGEN ,MEDICAL FACULTY (UMG) , DEPARTMENTOF HUMAN GENETICS	DE
PL KRAKOW01	PL	F	421	P			APPLIED ENZYME TECHNOLOGY (AET)	UK
PL KRAKOW01	PL	F	421	P			GEORG AUGUST UNIVERSITY Gí_TTINGENINSTITUTE FOR MICROBIOLOGY AND GENETICSDEPT. OF MOLECULAR MICROBIOLOGY AND GENETICS	DE
PL KRAKOW01	PL	F	729	P			UNIVERSITY OF ORLEANS, INSTITUTE OF ORGANIC AND ANALYTIC CHEMISTRY	FR
PL KRAKOW01	PL	F	429	P			CHEMISTRY DEPARTMENT OF THE UNIVERSITY OF COIMBRA	PT
PL KRAKOW01	PL	F	421	P			CIC BIOGUNE	ES
PL KRAKOW01	PL	F	723	P			SAINT GEORGE'S CLINIC	CY
PL KRAKOW01	PL	M	421	P			IMPERIAL COLLEGE LONDON	UK
PL KRAKOW01	PL	F	429	P			CENTRE FOR EVOLUTION, GENES AND GENOMICS SCHOOL OF BIOLOGY UNIVERSITY OF ST ANDREWS	UK
PL KRAKOW02	PL	F	31	S	CY NICOSIA01	CY
PL KRAKOW02	PL	F	521	S	D STUTTGA01	DE
PL KRAKOW02	PL	F	52	S	E LAS-PAL01	ES
PL KRAKOW02	PL	F	312	S	D DRESDEN02	DE
PL KRAKOW02	PL	M	52	S	E LAS-PAL01	ES
PL KRAKOW02	PL	M	521	S	UK CRANFIE01	UK
PL KRAKOW02	PL	F	521	S	D STUTTGA01	DE
PL KRAKOW02	PL	M	523	S	F GRENOBL01	FR
PL KRAKOW02	PL	M	481	S	D TRIER01	DE
PL KRAKOW02	PL	M	344	S	E VALENCI01	ES
PL KRAKOW02	PL	F	443	S	N TRONDHE01	NO
PL KRAKOW02	PL	M	441	S	P LISBOA04	PT
PL KRAKOW02	PL	F	34	S	E VALENCI02	ES
PL KRAKOW02	PL	M	521	S	E MADRID14	ES
PL KRAKOW02	PL	F	442	S	SF TURKU02	FI
PL KRAKOW02	PL	F	52	S	D STRALSU01	DE
E SANTAND01	ES	F	582	S	S JONKOPI01	SE
CZ PRAHA02	CZ	F	314	S	D BONN01	DE
E SANTAND01	ES	F	72	S	I BARI01	IT
E PAMPLON01	ES	F	520	S	S GOTEBOR02	SE
E PAMPLON01	ES	F	520	S	S GOTEBOR02	SE
E PAMPLON01	ES	M	520	S	S STOCKHO04	SE
E PAMPLON01	ES	F	520	S	S STOCKHO04	SE
E PAMPLON01	ES	M	520	S	S STOCKHO04	SE
E PAMPLON01	ES	F	520	S	S STOCKHO04	SE
E PAMPLON01	ES	M	520	S	S STOCKHO04	SE
E PAMPLON01	ES	F	520	S	S STOCKHO04	SE
E PAMPLON01	ES	M	520	S	S LULEA01	SE
E PAMPLON01	ES	M	520	S	A GRAZ02	AT
E PAMPLON01	ES	F	520	S	S LULEA01	SE
E PAMPLON01	ES	F	321	S	UK SHEFFIE01	UK
E PAMPLON01	ES	F	321	S	UK SOUTHAM04	UK
E PAMPLON01	ES	F	321	S	UK SOUTHAM04	UK
E PAMPLON01	ES	M	342	S	UK SOUTHAM04	UK
E PAMPLON01	ES	M	321	S	PL LUBLIN02	PL
E PAMPLON01	ES	F	321	S	B ANTWERP58	BENL
E PAMPLON01	ES	F	346	S	B GENT25	BENL
E PAMPLON01	ES	F	346	S	B GENT25	BENL
E PAMPLON01	ES	F	346	S	B MECHELE14	BENL
E PAMPLON01	ES	F	346	S	B MECHELE14	BENL
E PAMPLON01	ES	M	346	S	B MECHELE14	BENL
E PAMPLON01	ES	F	346	S	B MECHELE14	BENL
E PAMPLON01	ES	F	346	S	DK ODENSE01	DK
E PAMPLON01	ES	F	346	S	DK KOBENHA01	DK
E PAMPLON01	ES	F	346	S	DK KOBENHA01	DK
E PAMPLON01	ES	M	520	S	S LINKOPI01	SE
E PAMPLON01	ES	M	520	S	S LINKOPI01	SE
E PAMPLON01	ES	M	520	S	S LINKOPI01	SE
E PAMPLON01	ES	M	520	S	S LINKOPI01	SE
E PAMPLON01	ES	M	520	S	S LINKOPI01	SE
E PAMPLON01	ES	M	520	S	S LINKOPI01	SE
E PAMPLON01	ES	M	520	S	S LINKOPI01	SE
E PAMPLON01	ES	M	520	S	S LINKOPI01	SE
D LUNEBUR01	DE	M	340	S	E CORDOBA01	ES
D LUNEBUR01	DE	F	310	S	S KARLSTA01	SE
D MAINZ01	DE	M	380	S	B ANTWERP01	BENL
D MAINZ01	DE	M	443	S	HU PECS01	HU
D MAINZ01	DE	M	442	S	UK ABERDEE01	UK
D MAINZ01	DE	F	312	S	A WIEN01	AT
D MAINZ01	DE	F	222	S	F DIJON01	FR
D MAINZ01	DE	M	226	S	E GRANADA01	ES
D MAINZ01	DE	F	312	S	F PARIS004	FR
D MAINZ01	DE	F	225	S	I BOLOGNA01	IT
D MAINZ01	DE	F	380	S	E VALENCI01	ES
D MAINZ01	DE	F	222	S	F PARIS007	FR
D MAINZ01	DE	F	443	S	F TOURS01	FR
D MAINZ01	DE	F	314	S	S GAVLE01	SE
D MAINZ01	DE	F	229	S	IRLDUBLIN02	IE
D MAINZ01	DE	F	329	S	F PARIS010	FR
D MAINZ01	DE	M	222	S	F DIJON01	FR
D MAINZ01	DE	M	223	S	A WIEN01	AT
D MAINZ01	DE	M	313	S	E VALENCI01	ES
D MAINZ01	DE	M	380	S	UK GLASGOW01	UK
D MAINZ01	DE	F	222	S	F MONTPEL03	FR
D MAINZ01	DE	F	222	S	S FALUN01	SE
D MAINZ01	DE	F	314	S	S KARLSTA01	SE
D MAINZ01	DE	F	222	S	P LISBOA03	PT
D MAINZ01	DE	M	221	S	E MADRID02	ES
D MAINZ01	DE	F	314	S	E MADRID04	ES
D MAINZ01	DE	F	142	S	E VALENCI01	ES
D MAINZ01	DE	F	380	S	F PARIS012	FR
D MAINZ01	DE	F	229	S	E ELCHE01	ES
D MAINZ01	DE	M	225	S	UK GLASGOW01	UK
D MAINZ01	DE	F	212	S	F PARIS003	FR
D MAINZ01	DE	F	311	S	S LUND01	SE
D MAINZ01	DE	F	311	S	I PADOVA01	IT
D MAINZ01	DE	F	222	S	G THESSAL01	GR
D MAINZ01	DE	F	311	S	UK GLASGOW01	UK
D MAINZ01	DE	F	222	S	I MILANO14	IT
D MAINZ01	DE	F	461	S	UK GLASGOW01	UK
D MAINZ01	DE	F	311	S	E TENERIF01	ES
D MAINZ01	DE	F	222	S	UK BRISTOL02	UK
D MAINZ01	DE	M	443	S	I ROMA01	IT
D MAINZ01	DE	F	226	S	F STRASBO48	FR
D MAINZ01	DE	M	314	S	PL WARSZAW03	PL
D MAINZ01	DE	F	721	S	I BOLOGNA01	IT
D MAINZ01	DE	M	329	S	HU BUDAPES12	HU
D MAINZ01	DE	F	222	S	F CAEN01	FR
D MAINZ01	DE	F	222	S	F MONTPEL03	FR
D MAINZ01	DE	F	443	S	CZ PRAHA07	CZ
D MAINZ01	DE	M	443	S	E MADRID03	ES
D MAINZ01	DE	F	222	S	B MONS21	BEFR
D MAINZ01	DE	F	222	S	F CLERMON02	FR
D MAINZ01	DE	F	311	S	E TENERIF01	ES
D MAINZ01	DE	F	380	S	F NANTES01	FR
D MAINZ01	DE	M	442	S	I PISA01	IT
D MAINZ01	DE	F	314	S	F PARIS010	FR
D MAINZ01	DE	F	312	S	F PARIS010	FR
D MAINZ01	DE	F	314	S	F PARIS010	FR
D MAINZ01	DE	F	222	S	F MONTPEL03	FR
D MAINZ01	DE	F	225	S	I ROMA16	IT
D MAINZ01	DE	M	314	S	PL WARSZAW03	PL
D MAINZ01	DE	F	212	S	DK XX	DK
D MAINZ01	DE	M	380	S	F NANTES01	FR
CZ BRNO05	CZ	F	421	S	D TUBINGE01	DE
D MANNHEI01	DE	F	340	S	DK KOBENHA05	DK
CZ BRNO05	CZ	M	38	S	D KONSTAN01	DE
D MANNHEI01	DE	F	340	S	S OREBRO01	SE
CZ BRNO05	CZ	F	311	S	DK ARHUS01	DK
D MANNHEI01	DE	F	223	S	S UMEA01	SE
CZ BRNO05	CZ	M	313	S	UK LOUGHBO01	UK
D MANNHEI01	DE	F	22	S	E SEVILLA01	ES
CZ BRNO05	CZ	F	34	S	A EISENST02	AT
D MANNHEI01	DE	F	340	S	P LISBOA01	PT
CZ BRNO05	CZ	F	38	S	SF ROVANIE01	FI
D MUNCHEN02	DE	F	621	S	HU BUDAPES03	HU
PL LUBIN02	PL	F	313	S	CY NICOSIA14	CY
D MUNCHEN02	DE	M	525	S	E MADRID05	ES
PL LUBIN02	PL	F	313	S	CY NICOSIA14	CY
D MUNCHEN02	DE	F	582	S	E GRANADA01	ES
PL LUBLIN01	PL	F	38	S	B LEUVEN01	BENL
D MUNCHEN02	DE	F	581	S	SI LJUBLJA01	SI
PL LUBLIN01	PL	F	223	S	F PARIS013	FR
D MUNCHEN02	DE	F	521	S	E MALAGA01	ES
E SEVILLA01	ES	M	442	S	F NICE01	FR
CZ BRNO05	CZ	F	14	S	IRLDUBLIN10	IE
E SEVILLA01	ES	M	62	S	I SASSARI01	IT
E SEVILLA01	ES	F	311	S	F PARIS010	FR
CZ BRNO05	CZ	M	38	S	B ANTWERP01	BENL
E SEVILLA01	ES	F	421	S	F GRENOBL01	FR
E SEVILLA01	ES	M	525	S	I PISA01	IT
E SEVILLA01	ES	F	340	S	CZ PRAHA02	CZ
CZ BRNO05	CZ	F	21	S	SI LJUBLJA01	SI
E SEVILLA01	ES	F	340	S	UK LEICEST02	UK
E SEVILLA01	ES	F	225	S	F PARIS004	FR
CZ BRNO05	CZ	F	22	S	E GRANADA01	ES
E SEVILLA01	ES	M	340	S	CZ PLZEN01	CZ
E SEVILLA01	ES	F	342	S	F ROUEN01	FR
E SEVILLA01	ES	M	52	S	PL WROCLAW02	PL
CZ BRNO05	CZ	F	421	S	DK KOBENHA01	DK
E SEVILLA01	ES	F	442	S	I COSENZA01	IT
E SEVILLA01	ES	F	222	S	I BOLOGNA01	IT
CZ BRNO05	CZ	F	149	S	D WURZBUR01	DE
E SEVILLA01	ES	M	3	S	I GENOVA01	IT
E SEVILLA01	ES	M	727	S	D HAMBURG01	DE
CZ BRNO05	CZ	M	441	S	E ALICANT01	ES
E SEVILLA01	ES	F	3	S	P LISBOA04	PT
CZ BRNO05	CZ	F	340	S	A EISENST02	AT
E SEVILLA01	ES	M	340	S	F LE-HAVR11	FR
E SEVILLA01	ES	F	723	S	P VIANA-D01	PT
CZ BRNO05	CZ	M	34	S	A WIEN05	AT
E SEVILLA01	ES	M	225	S	I GENOVA01	IT
D FREIBUR01	DE	M	721	P			HOSPITAL FACILITY FOR ACTIVE TREATMENT - VARNA (MARINEKRANKENHAUS VARNA)	BG
D FREIBUR01	DE	F	721	P			CENTRE HOSPITALIER REGIONAL UNIVERSITAIRE MONTPELLIER	FR
D FREIBUR01	DE	M	142	P			DEUTSCHE SCHULE BARCELONA	ES
D FREIBUR01	DE	F	85	P			METEOSCHWEIZ	CH
D FREIBUR01	DE	F	721	P			íƒLESUND SYKEHUS	NO
D FREIBUR01	DE	M	721	P			SPITAL MíìNSINGEN SPITAL NETZ BERN AG	CH
D FREIBUR01	DE	F	721	P			UNIVERSITí‹TSKLINIK INNSBRUCK FíìR VISCERAL-, TRANSPLANTATIONS- UND THORAXCHIRURGIE	AT
D FREIBUR01	DE	M	312	P			FAIRFOOD INTERNATIONAL	NL
D FREIBUR01	DE	M	145	P			DEUTSCH-POLNISCHE BEGEGNUNGSSCHULE "WILLY-BRANDT-SCHULE" WARSCHAU	PL
D FREIBUR01	DE	M	721	P			CHU POINTE-íó-PITRE ABYMES	FR
D FULDA01	DE	F	314	P			ROBERT BOSCH AG	AT
D FURTWAN01	DE	F	345	P			BIZERBA FRANCE SAS	FR
UK BIRMING01	UK	M	34	P			NEREA	LU
D HEIDELB01	DE	M	721	P			CENTRE HOSPITALIER UNIVERSITAIRE DU KREMLIN BICETRE	FR
UK BIRMING01	UK	F	345	P			GROUPE ESC PAU	FR
UK BIRMING01	UK	F	345	P			ASPECT	BE
D HEIDELB01	DE	F	142	P			BRG 4	AT
UK BIRMING01	UK	F	222	S	E SEVILLA03	ES
D HEIDELB01	DE	M	721	P			UNIVERSITET I OSLO - DET MEDISINSKE FAKULTET	NO
UK BIRMING01	UK	M	345	P			AMADEUS	FR
UK BIRMING01	UK	F	340	P			DEUTSCHE BANK	DE
D HEIDELB01	DE	M	313	P			VERTRETUNG DES LANDES BADEN-WíìRTTEMBERG BEI DER EUROPí‹ISCHEN UNION	BE
UK BIRMING01	UK	F	340	P			BNP PARIBAS	FR
UK BIRMING01	UK	F	340	P			FASHION PATRONS GMBH	DE
UK BIRMING01	UK	F	340	P			DEUTSCHE BANK	ES
D HEIDELB01	DE	M	226	P			BILIM SANAT VAKFI	TR
UK BIRMING01	UK	M	222	P			AIR FRANCE	FR
UK BIRMING01	UK	M	840	P			DHL	NL
UK BIRMING01	UK	F	222	P			SOUTH CENTRE	CH
D HEIDELB01	DE	F	222	P			ARTE G.E.I.E., STRASBOURG	FR
UK BIRMING01	UK	F	222	P			LUX-DEVELOPMENT SA	LU
UK BIRMING01	UK	F	222	P			ZINGARIA PRODUCCIONS S.L.	ES
D HEIDELB01	DE	F	421	P			UNIVERSITY COLLEGE LONDON, INSTITUTE OF OPHTHALMOLOGY	UK
UK CAMBRID01	UK	M	222	S	P LISBOA02	PT
UK CAMBRID01	UK	F	222	S	F XX	FR
UK CAMBRID01	UK	F	380	S	E MADRID04	ES
UK CAMBRID01	UK	M	222	S	I ROMA01	IT
UK CAMBRID01	UK	F	222	S	D LEIPZIG01	DE
UK CAMBRID01	UK	M	222	S	P LISBOA02	PT
UK CAMBRID01	UK	F	222	P			IES AZCONA, ALMERIA	ES
UK CAMBRID01	UK	F	222	S	I FIRENZE01	IT
UK CAMBRID01	UK	M	222	P			SING AND PLAY	FR
UK CAMBRID01	UK	F	222	P			IES, LEONARDO DA VINCI, MADRID	ES
UK CAMBRID01	UK	M	222	P			PENLAW, PARIS	FR
UK CAMBRID01	UK	M	222	P			HEC PARIS	FR
UK BRISTOL02	UK	F	581	S	I MILANO02	IT
UK CANTERB01	UK	F	380	S	DK KOBENHA01	DK
UK CANTERB01	UK	M	313	S	F LILLE02	FR
UK CANTERB01	UK	M	210	S	NL AMSTERD01	NL
UK CANTERB01	UK	F	222	S	F LYON03	FR
UK CANTERB01	UK	F	222	S	CH NEUCHAT01	CH
UK CANTERB01	UK	M	380	S	E CIUDA-R01	ES
UK CANTERB01	UK	F	222	P			LYCEE JACQUES RUFFIE	FR
UK CANTERB01	UK	F	313	S	PL WARSZAW01	PL
UK CANTERB01	UK	M	380	S	F CERGY07	FR
UK CANTERB01	UK	F	313	S	F LILLE02	FR
UK CANTERB01	UK	F	313	S	E BARCELO15	ES
UK CANTERB01	UK	F	313	S	F LILLE02	FR
UK CANTERB01	UK	F	222	P			LYCEE CHARLES DE GAULLE AND COLLEGE JEAN MOULIN	FR
UK CANTERB01	UK	F	222	P			GESCHWISTER SCHOLL SCHULE AND V.D.LEYEN GYMNASIUM	DE
UK CANTERB01	UK	F	222	S	CZ PRAHA07	CZ
UK CANTERB01	UK	M	314	P			CME	CZ
UK CANTERB01	UK	M	313	S	D BERLIN01	DE
UK CANTERB01	UK	F	222	S	CH NEUCHAT01	CH
UK CANTERB01	UK	M	313	S	F PARIS014	FR
UK CANTERB01	UK	M	222	S	I VENEZIA01	IT
UK CANTERB01	UK	F	222	S	F MONTPEL03	FR
UK CANTERB01	UK	M	313	S	D BERLIN01	DE
UK CANTERB01	UK	F	222	S	I PARMA01	IT
UK CANTERB01	UK	M	222	S	F PARIS003	FR
E VALENCI01	ES	F	14	S	N TONSBER02	NO
E VALENCI01	ES	F	311	S	P LISBOA07	PT
CZ PRAHA07	CZ	F	22	S	UK LONDON110	UK
E TENERIF01	ES	M	721	S	I PERUGIA01	IT
E TENERIF01	ES	F	314	S	I PERUGIA01	IT
E TENERIF01	ES	F	52	S	PL WROCLAW02	PL
E TENERIF01	ES	M	31	S	B LIEGE01	BEFR
E TENERIF01	ES	F	723	S	I VERCELL01	IT
E TENERIF01	ES	M	34	S	D ULM01	DE
E TENERIF01	ES	F	314	S	I TORINO01	IT
E TENERIF01	ES	F	141	S	B GENT01	BENL
E TENERIF01	ES	M	443	S	P LISBOA02	PT
E TENERIF01	ES	F	723	S	I NAPOLI01	IT
E TENERIF01	ES	F	727	S	I BOLOGNA01	IT
E TENERIF01	ES	M	141	S	I BOLOGNA01	IT
E TENERIF01	ES	M	314	S	I SIENA01	IT
E TENERIF01	ES	F	38	S	I SIENA01	IT
E TENERIF01	ES	M	727	S	I PERUGIA01	IT
E TENERIF01	ES	M	211	S	P LISBOA02	PT
E TENERIF01	ES	M	421	S	P ACORES01	PT
E TENERIF01	ES	F	721	S	D SAARBRU01	DE
E TENERIF01	ES	F	421	S	P ACORES01	PT
E TENERIF01	ES	F	222	S	UK MANCHES04	UK
E TENERIF01	ES	F	721	S	D BONN01	DE
E TENERIF01	ES	F	311	S	CZ OSTRAVA02	CZ
E TENERIF01	ES	M	421	S	D KAISERS01	DE
E TENERIF01	ES	F	141	S	D MARBURG01	DE
E TENERIF01	ES	F	52	S	SI MARIBOR01	SI
E TENERIF01	ES	M	34	S	I BOLOGNA01	IT
E TENERIF01	ES	F	721	S	P COIMBRA01	PT
E TENERIF01	ES	F	421	S	I SIENA01	IT
E TENERIF01	ES	M	421	S	CZ BRNO05	CZ
E TENERIF01	ES	F	34	S	NL BREDA01	NL
E TENERIF01	ES	F	721	S	D SAARBRU01	DE
E TENERIF01	ES	M	840	S	LV RIGA12	LV
E TENERIF01	ES	F	421	S	P ACORES01	PT
E TENERIF01	ES	M	34	S	I BOLOGNA01	IT
PL POZNAN02	PL	F	581	S	I BARI05	IT
PL POZNAN02	PL	F	581	S	I CAGLIAR01	IT
PL POZNAN02	PL	M	581	S	I CAGLIAR01	IT
PL POZNAN02	PL	F	581	S	I FIRENZE01	IT
PL POZNAN02	PL	F	581	S	I FIRENZE01	IT
PL POZNAN02	PL	F	581	S	I MILANO02	IT
PL POZNAN02	PL	M	581	S	I MILANO02	IT
PL POZNAN02	PL	F	581	S	I MILANO02	IT
PL POZNAN02	PL	F	581	S	I MILANO02	IT
PL POZNAN02	PL	M	581	S	I MILANO02	IT
PL POZNAN02	PL	F	581	S	I MILANO02	IT
PL POZNAN02	PL	M	581	S	I MILANO02	IT
PL POZNAN02	PL	F	581	S	I MILANO02	IT
PL POZNAN02	PL	F	581	S	I ROMA01	IT
PL POZNAN02	PL	M	581	S	I ROMA01	IT
PL POZNAN02	PL	F	581	S	DK RISSKOV06	DK
PL POZNAN02	PL	F	581	S	E SALAMAN01	ES
PL POZNAN02	PL	M	581	S	TR ISTANBU04	TR
PL POZNAN02	PL	M	581	S	TR ISTANBU04	TR
PL POZNAN02	PL	F	581	S	HU BUDAPES02	HU
PL POZNAN02	PL	F	581	S	E SALAMAN01	ES
PL POZNAN02	PL	F	581	S	F STRASBO31	FR
PL POZNAN02	PL	M	581	S	DK KOBENHA06	DK
PL POZNAN02	PL	F	581	S	DK KOBENHA06	DK
PL POZNAN02	PL	F	581	S	DK RISSKOV06	DK
PL POZNAN02	PL	F	581	S	P LISBOA04	PT
PL POZNAN02	PL	F	581	S	LV RIGA02	LV
PL POZNAN02	PL	F	581	S	B ANTWERP57	BENL
PL POZNAN02	PL	F	582	S	A WIEN02	AT
PL POZNAN02	PL	F	582	S	B MONS21	BEFR
PL POZNAN02	PL	M	582	S	DK RISSKOV06	DK
PL POZNAN02	PL	F	582	S	DK RISSKOV06	DK
D REGENSB01	DE	M	48	S	SF OULU01	FI
D REGENSB01	DE	M	727	S	UK CARDIFF01	UK
D REGENSB01	DE	M	340	S	CH BASEL01	CH
D REGENSB01	DE	F	340	S	F STRASBO48	FR
D REGENSB01	DE	M	221	S	CZ PRAHA07	CZ
D REGENSB01	DE	M	442	S	UK LEEDS01	UK
CZ ZLIN01	CZ	M	214	S	TR ISTANBU21	TR
CZ ZLIN01	CZ	F	342	S	LT VILNIUS02	LT
CZ ZLIN01	CZ	M	214	S	CH DELEMON02	CH
CZ ZLIN01	CZ	F	342	S	P AVEIRO01	PT
CZ ZLIN01	CZ	F	342	S	P AVEIRO01	PT
CZ ZLIN01	CZ	M	213	S	EE TALLINN05	EE
CZ ZLIN01	CZ	F	342	S	D WEIMAR01	DE
CZ ZLIN01	CZ	M	481	S	SK ZILINA01	SK
CZ ZLIN01	CZ	M	142	S	SK BANSKA01	SK
CZ ZLIN01	CZ	F	222	S	IRLLETTERK01	IE
CZ ZLIN01	CZ	F	214	S	UK NOTTING02	UK
CZ ZLIN01	CZ	F	214	S	UK NOTTING02	UK
CZ ZLIN01	CZ	F	342	S	P AVEIRO01	PT
CZ ZLIN01	CZ	F	723	S	SK NITRA01	SK
CZ PRAHA09	CZ	F	340	S	F LYON23	FR
E VALENCI02	ES	F	581	S	B BRUSSEL37	BENL
CZ PRAHA09	CZ	F	340	S	IRLDUBLIN27	IE
CZ PRAHA09	CZ	M	340	S	D MANNHEI01	DE
E VALENCI02	ES	F	581	S	B BRUSSEL37	BENL
CZ PRAHA09	CZ	F	340	S	P LISBOA03	PT
E VALENCI02	ES	F	524	S	UK GLASGOW02	UK
CZ PRAHA09	CZ	F	340	S	UK MANCHES04	UK
E VALENCI02	ES	M	523	S	P LISBOA04	PT
CZ PRAHA09	CZ	F	340	S	A WIEN05	AT
E VALENCI02	ES	M	581	S	B GENT16	BENL
E VALENCI02	ES	M	581	S	LT VILNIUS02	LT
CZ PRAHA09	CZ	M	313	S	TR ISTANBU20	TR
E VALENCI02	ES	M	521	S	CZ PRAHA02	CZ
CZ PRAHA09	CZ	F	340	S	B ANTWERP01	BENL
E VALENCI02	ES	M	481	S	PL WROCLAW02	PL
CZ PRAHA09	CZ	F	340	S	D KASSEL01	DE
E VALENCI02	ES	M	523	S	SF LAPPEEN01	FI
CZ PRAHA09	CZ	F	313	S	D MAINZ08	DE
E VALENCI02	ES	F	521	S	S LUND01	SE
CZ PRAHA09	CZ	M	340	S	S UMEA01	SE
CZ PRAHA09	CZ	F	313	S	F PARIS014	FR
E VALENCI02	ES	F	521	S	DK KOBENHA14	DK
CZ PRAHA09	CZ	M	340	S	D KASSEL01	DE
PL SZCZECI02	PL	F	541	S	E SANTIAG01	ES
PL SZCZECI02	PL	M	52	S	E LAS-PAL01	ES
PL SZCZECI02	PL	F	840	S	S GOTEBOR02	SE
PL SZCZECI02	PL	F	840	S	P LISBOA04	PT
PL SZCZECI02	PL	F	840	S	P LISBOA04	PT
PL SZCZECI02	PL	F	442	S	E BARCELO01	ES
PL SZCZECI02	PL	F	442	S	E BARCELO01	ES
PL SZCZECI02	PL	F	442	S	DK LYNGBY01	DK
D SAARBRU01	DE	F	340	S	F TROYES07	FR
D SAARBRU01	DE	F	380	S	UK EXETER01	UK
D SAARBRU01	DE	M	520	S	F NANCY43	FR
D SAARBRU01	DE	F	721	S	E VALENCI01	ES
D SAARBRU01	DE	F	222	S	E CADIZ01	ES
D SAARBRU01	DE	M	311	S	E ALMERIA01	ES
D SAARBRU01	DE	M	380	S	UK EXETER01	UK
D SAARBRU01	DE	F	421	S	S UMEA01	SE
D SAARBRU01	DE	M	380	S	UK EXETER01	UK
D SAARBRU01	DE	M	222	S	F ST-DENI01	FR
D SAARBRU01	DE	F	721	S	E TENERIF01	ES
D SAARBRU01	DE	F	721	S	E TARRAGO01	ES
D SAARBRU01	DE	F	481	S	N BERGEN01	NO
D SAARBRU01	DE	F	222	S	F PAU01	FR
D SAARBRU01	DE	F	222	S	E BARCELO01	ES
D SAARBRU01	DE	F	443	S	E SALAMAN02	ES
D SAARBRU01	DE	M	721	S	A INNSBRU21	AT
D SAARBRU01	DE	F	222	S	E MALAGA01	ES
D SAARBRU01	DE	F	222	S	E OVIEDO01	ES
D SAARBRU01	DE	F	340	S	E CIUDA-R01	ES
D SAARBRU01	DE	F	222	S	F NANTES01	FR
D SAARBRU01	DE	M	222	S	F LIMOGES01	FR
D SAARBRU01	DE	M	311	S	F LYON02	FR
D SAARBRU01	DE	F	421	S	S UMEA01	SE
D SAARBRU01	DE	F	421	S	F STRASBO48	FR
D SAARBRU01	DE	M	721	S	UK MANCHES01	UK
D SAARBRU01	DE	F	721	S	A WIEN64	AT
D SAARBRU01	DE	F	340	S	S KARLSTA01	SE
D SAARBRU01	DE	F	222	S	I SIENA01	IT
UK LONDON062	UK	M	222	S	E GRANADA01	ES
E VALENCI02	ES	M	523	S	D BERLIN02	DE
E VALENCI02	ES	M	521	S	S STOCKHO04	SE
UK LONDON062	UK	F	340	S	E BARCELO24	ES
E VALENCI02	ES	F	581	S	D KAISERS01	DE
UK LONDON062	UK	M	222	P			BRITISH COUNCIL	DE
E VALENCI02	ES	F	34	S	D AUGSBUR02	DE
UK LONDON062	UK	F	222	S	F PARIS004	FR
E VALENCI02	ES	F	34	S	D AUGSBUR02	DE
E VALENCI02	ES	M	523	S	D BERLIN02	DE
E VALENCI02	ES	M	525	S	F TOULOUS16	FR
E VALENCI02	ES	M	581	S	B ANTWERP57	BENL
UK LONDON064	UK	M	340	S	D MAINZ01	DE
E VALENCI11	ES	M	14	S	B GENT16	BENL
UK LONDON064	UK	F	34	S	E BARCELO24	ES
E VALENCI11	ES	F	14	S	I MILANO03	IT
UK LONDON064	UK	M	48	P			MAIND SRO	SK
E VALENCI11	ES	F	14	S	IRLDUBLIN07	IE
UK LONDON064	UK	F	31	S	NL UTRECHT01	NL
UK LONDON064	UK	F	340	S	F SOPHIA01	FR
E VALENCI11	ES	F	723	S	UK TWICKEN02	UK
E VALENCI11	ES	F	14	P			WESTMINSTER CATHEDRAL CATHOLIC PRIMARY SCHOOL	UK
UK LONDON064	UK	F	313	S	N KRISTIA01	NO
E VALENCI11	ES	M	144	P			BALBRIGGAN EDUCATE TOGETHER NS DE IRLANDA	IE
UK LONDON064	UK	M	340	S	NL S-GRAVE37	NL
E VALENCI11	ES	F	14	P			BALBRIGGAN EDUCATE TOGETHER NS DE IRLANDA	IE
UK LONDON064	UK	M	314	S	D MAINZ01	DE
E VALENCI11	ES	F	14	P			ST LAURENCE'S SCHOOL	IE
UK LONDON064	UK	M	31	S	NL UTRECHT01	NL
E VALENCI11	ES	F	723	P			HAUTE ECOLE LEONARD DE VINCI-PARNASSE DEUX ALICE	BE
UK LONDON064	UK	F	313	S	N AS02	NO
E VALENCI11	ES	F	144	P			ST, NICHOLAS NS	IE
UK LONDON066	UK	M	342	S	NL GRONING03	NL
E VALENCI11	ES	F	14	P			GLOBE ENGLISH CENTRE	UK
UK LONDON066	UK	M	581	S	I MILANO02	IT
D STUTTGA02	DE	F	314	S	E VALENCI02	ES
D STUTTGA02	DE	F	620	S	A WIEN03	AT
D STUTTGA02	DE	F	620	S	NL WAGENIN01	NL
D STUTTGA02	DE	F	620	S	DK KOBENHA01	DK
D STUTTGA02	DE	M	314	S	B LIEGE01	BEFR
D STUTTGA02	DE	M	314	S	I BOLOGNA01	IT
D STUTTGA02	DE	F	314	S	G ATHINE04	GR
D STUTTGA02	DE	M	620	S	A WIEN03	AT
D STUTTGA02	DE	F	620	S	F ANGERS08	FR
D STUTTGA02	DE	F	314	S	E VALENCI02	ES
D STUTTGA02	DE	F	620	S	DK KOBENHA01	DK
D STUTTGA02	DE	F	620	S	E VALENCI02	ES
D STUTTGA02	DE	F	314	S	DK ARHUS01	DK
D STUTTGA02	DE	M	620	S	S UPPSALA02	SE
D STUTTGA02	DE	F	620	S	S UPPSALA02	SE
D STUTTGA02	DE	F	314	S	F NICE01	FR
D STUTTGA02	DE	M	421	S	NL WAGENIN01	NL
D STUTTGA02	DE	F	314	S	TR ISTANBU17	TR
D STUTTGA02	DE	F	314	S	G ATHINE04	GR
D STUTTGA02	DE	F	314	S	DK ARHUS01	DK
D TRIER01	DE	F	340	S	E SEVILLA01	ES
D TRIER01	DE	F	46	S	E SANTIAG01	ES
D TRIER01	DE	M	340	S	PL WARSZAW03	PL
D TRIER01	DE	F	311	S	S MIDSWED01	SE
D TRIER01	DE	M	340	S	DK KOBENHA05	DK
D TRIER01	DE	F	812	S	E JAEN01	ES
D TRIER01	DE	F	340	S	SF ESPOO12	FI
D TRIER01	DE	F	340	S	RO BUCURES04	RO
D TRIER01	DE	F	222	S	E SEVILLA01	ES
D TRIER01	DE	F	222	S	E OVIEDO01	ES
D TRIER01	DE	F	443	S	N OSLO01	NO
D TRIER01	DE	F	443	S	E MURCIA01	ES
D TRIER01	DE	F	222	S	E MADRID03	ES
D TRIER01	DE	M	443	S	UK EDINBUR01	UK
D TRIER02	DE	F	214	S	SK BRATISL04	SK
D TRIER02	DE	M	380	S	S FALUN01	SE
D TRIER02	DE	M	48	S	TR ISTANBU25	TR
E VALLADO01	ES	M	524	S	SI MARIBOR01	SI
UK MANCHES01	UK	M	222	P			LPO LYCEE EDOUARD BELIN BESANCON	FR
E VALLADO01	ES	F	523	S	P CASTELO01	PT
UK MANCHES01	UK	M	42	P			ALERGENETICA SL	ES
E VALLADO01	ES	M	52	P			UNIVERSIDAD DE BIRMINGHAM	UK
UK MANCHES01	UK	F	461	P			COLLEGE JEAN MOULIN AND COLLEGE LE PLAN DU COUP, L	FR
E VALLADO01	ES	M	52	P			OPTIMOV LTD.	DK
UK MANCHES01	UK	F	721	S	F NANTES01	FR
E VALLADO01	ES	M	52	P			VæI "INTELEKTUALI TECHNOLOGIJA"	LT
UK MANCHES01	UK	F	222	S	E ALCAL-H01	ES
E VALLADO01	ES	M	629	P			SCEA DU CHí‰TEAU GUADET SAINT JULIEN, GRAND CRU CLASSíŠ A.O.C. SAINT-EMILION	FR
UK MANCHES01	UK	F	222	S	F GRENOBL03	FR
E VALLADO01	ES	F	222	P			UNIVERSITíŠ BLAISE PASCAL	FR
UK MANCHES01	UK	F	222	P			MENTANA, LAZIO	IT
E VALLADO01	ES	M	629	P			ERí‹-EERO	FI
E VALLADO01	ES	M	52	P			ESPA	FR
UK MANCHES01	UK	F	222	S	E ALMERIA01	ES
E VALLADO01	ES	F	58	P			ESTUDIOS DE ARQUITECTURA	IT
UK MANCHES01	UK	F	222	S	P LISBOA02	PT
E VALLADO01	ES	F	523	P			TU DRESDEN	DE
UK MANCHES01	UK	M	340	S	DK KOBENHA05	DK
E VALLADO01	ES	M	38	P			LIFE UK LTD	UK
UK MANCHES01	UK	M	222	S	F AVIGNON01	FR
E VALLADO01	ES	M	524	P			ELECTRICITE DE FRANCE (E.D.F)	FR
UK MANCHES01	UK	M	222	S	E ALMERIA01	ES
E VALLADO01	ES	F	62	P			VARKENS INNOVATIE CENTRUM (VIC) STERKSEL	NL
UK MANCHES01	UK	F	222	P			SERVIPUBLIC	ES
E VALLADO01	ES	F	223	P			UNIVERSIDAD DEGLI STUDI DI MILANO	IT
UK MANCHES01	UK	F	345	S	E BARCELO16	ES
E VALLADO01	ES	M	321	P			DRUSTVO ZA IZMENJAVO STUDENTOV TEHNISKIH USMERITEV IAESTE LC, MARIBOR	SI
E VALLADO01	ES	M	52	P			VISUAL IMPACT MEDIA (VIM)	UK
I ANCONA01	IT	M	582	S	E ALICANT01	ES
I ANCONA01	IT	M	581	S	MT MALTA01	MT
I ANCONA01	IT	M	581	S	MT MALTA01	MT
I ANCONA01	IT	M	52	S	LT VILNIUS02	LT
I ANCONA01	IT	F	581	S	E MADRID28	ES
E ZARAGOZ01	ES	F	22	S	G ATHINE01	GR
D WURZBUR01	DE	F	140	S	P LISBOA07	PT
PL WARSZAW03	PL	F	340	S	D MAINZ01	DE
I L-AQUIL01	IT	F	222	S	E ALCAL-H01	ES
E ZARAGOZ01	ES	M	721	S	I PAVIA01	IT
D WURZBUR01	DE	M	720	S	E BARCELO24	ES
PL WARSZAW03	PL	M	344	S	UK PAISLEY01	UK
I CAGLIAR01	IT	F	52	S	E LEON01	ES
I CAGLIAR01	IT	M	340	S	PL WROCLAW03	PL
I CAGLIAR01	IT	F	46	S	F STRASBO48	FR
I CAGLIAR01	IT	F	222	S	E BARCELO01	ES
I CAGLIAR01	IT	M	582	S	E MADRID05	ES
I BARI01	IT	F	14	S	E ALICANT01	ES
I BARI01	IT	F	38	S	PL OLSZTYN01	PL
I BARI01	IT	F	721	S	PL LUBLIN05	PL
I BARI01	IT	M	340	S	SK NITRA02	SK
I BARI01	IT	M	721	S	RO CLUJNAP03	RO
I BARI01	IT	F	38	S	E ZARAGOZ01	ES
I BARI01	IT	F	721	S	P COIMBRA01	PT
I BARI01	IT	F	314	S	E MADRID04	ES
I BARI01	IT	M	314	S	E MADRID04	ES
F NANCY01	IT	F	727	S	F XX	FR
I BARI01	IT	F	38	S	PL SZCZECI01	PL
I BARI01	IT	F	222	S	E VIC01	ES
I BARI01	IT	F	721	S	F STRASBO48	FR
I BARI01	IT	F	721	S	F ST-ETIE01	FR
I BARI01	IT	F	222	S	D BERLIN02	DE
I BARI01	IT	M	721	S	RO CLUJNAP03	RO
I BARI01	IT	M	721	S	RO TIMISOA02	RO
I BARI01	IT	M	340	S	SK NITRA02	SK
I BARI01	IT	F	222	S	D FREIBER01	DE
I BARI01	IT	F	721	S	SK BRATISL02	SK
I BARI01	IT	F	222	S	E MURCIA01	ES
I BARI01	IT	F	222	S	E SANTIAG01	ES
I BARI01	IT	F	222	S	P LISBOA03	PT
I BARI01	IT	M	222	S	E ALICANT01	ES
I BARI01	IT	F	721	S	E SEVILLA01	ES
I BARI01	IT	F	38	S	E ZARAGOZ01	ES
I BARI01	IT	M	46	S	E CIUDA-R01	ES
I BARI01	IT	M	38	S	E ZARAGOZ01	ES
I BARI01	IT	F	38	S	B BRUXEL04	BEFR
PL WARSZAW35	PL	F	313	S	I ROMA04	IT
D COBURG01	DE	M	340	P			BROSE, POL. IND. CASA NOVA, C,IIIES BALEARS	ES
PL WARSZAW35	PL	F	313	S	E BARCELO02	ES
D DARMSTA02	DE	F	762	P			ROMANIA HARM REDUCTIO NETWORK (RHRN)	RO
D ZITTAU01	DE	F	345	S	TR IZMIR01	TR
D ZITTAU01	DE	F	340	S	NL S-GRAVE37	NL
D ZITTAU01	DE	M	340	S	PL KRAKOW01	PL
D ZITTAU01	DE	F	222	S	UK SALFORD01	UK
D ZITTAU01	DE	F	345	S	NL LEEUWAR03	NL
D ZITTAU01	DE	F	340	S	I BENEVEN02	IT
D ZITTAU01	DE	F	421	S	LT VILNIUS01	LT
D ZITTAU01	DE	F	340	S	E SALAMAN02	ES
D ZITTAU01	DE	F	222	S	UK SHEFFIE01	UK
D ZITTAU01	DE	F	345	S	PL WROCLAW01	PL
D ZITTAU01	DE	F	340	S	NL S-GRAVE37	NL
D ZITTAU01	DE	F	222	S	UK SHEFFIE01	UK
D ZITTAU01	DE	F	345	S	UK BIRMING04	UK
D ZWICKAU01	DE	F	340	S	E SEVILLA01	ES
D ZWICKAU01	DE	F	214	S	A LINZ02	AT
D ZWICKAU01	DE	M	214	S	SF HAMEENL09	FI
D ZWICKAU01	DE	M	52	S	N TRONDHE01	NO
D ZWICKAU01	DE	F	214	C	S BORAS01	SE
D ZWICKAU01	DE	M	340	S	E SEVILLA01	ES
D ZWICKAU01	DE	F	340	S	E MADRID03	ES
D ZWICKAU01	DE	F	340	S	F PARIS011	FR
D ZWICKAU01	DE	F	340	S	E MALAGA01	ES
D ZWICKAU01	DE	M	340	S	F CHAMBER01	FR
D ZWICKAU01	DE	F	340	S	E MALAGA01	ES
D ZWICKAU01	DE	F	340	S	F PARIS011	FR
D ZWICKAU01	DE	F	340	S	E LAS-PAL01	ES
D ZWICKAU01	DE	F	214	S	SF HAMEENL09	FI
D ZWICKAU01	DE	F	34	S	SF KAJAANI05	FI
D ZWICKAU01	DE	M	34	S	IRLSLIGO01	IE
D ZWICKAU01	DE	M	340	S	E ZARAGOZ01	ES
D ZWICKAU01	DE	F	340	S	E LAS-PAL01	ES
D ZITTAU01	DE	F	345	S	DK ALBORG01	DK
E ZARAGOZ01	ES	F	721	P			UNIVERSITíŠ DE RENNES 1, FACULTíŠ DE MíŠDICINE	FR
I BOLOGNA01	IT	F	721	S	E MADRID04	ES
E ZARAGOZ01	ES	F	721	P			HOSPITAL BARMHERZIGE BRíìDER REGENSBRG	DE
I BOLOGNA01	IT	F	222	S	E MADRID03	ES
E ZARAGOZ01	ES	M	524	P			EDAG GMBH & CO KGAA	DE
I BOLOGNA01	IT	M	313	P			DR. EINHAUS UND PARTNER	DE
E ZARAGOZ01	ES	M	520	P			SOLAR-INSTITUT JUELICH	DE
I BOLOGNA01	IT	F	313	P			LABORATOIRE SEDET (SOCIíŠTíŠS EN DíŠVELOPPEMENT ETUDES TRANSDISCIPLINAIRES)	FR
E ZARAGOZ01	ES	F	640	P			MAHER, DOONA & SPILLANE VETERINARY SURGEONS	IE
I BOLOGNA01	IT	F	31	S	D HAMBURG01	DE
E ZARAGOZ01	ES	M	523	P			DTU FOTONIK	DK
I BOLOGNA01	IT	F	581	S	F NANTES13	FR
E ZARAGOZ01	ES	M	3	P			SANTADER UK PLC	UK
I BOLOGNA01	IT	M	721	S	D BERLIN13	DE
E ZARAGOZ01	ES	M	340	P			KOBLENZ UNIVERSITY OF APPLIED SCIENCIES	DE
I BOLOGNA01	IT	F	222	S	SF JYVASKY01	FI
E ZARAGOZ01	ES	F	520	P			DAIMLER AG	DE
I BOLOGNA01	IT	F	31	S	EE TALLINN05	EE
I BOLOGNA01	IT	F	313	S	E BARCELO02	ES
E GIJON11	ES	M	481	P			XISVO SOLUTIONS IT&WEB	MT
I BOLOGNA01	IT	M	314	S	SF HELSINK01	FI
E GIJON11	ES	M	481	P			RS2 SOFTWARE PLC	MT
I BOLOGNA01	IT	M	226	S	D MAINZ01	DE
E VALDES02	ES	F	852	P			VIVAI E PIANTE FABBRI	IT
I BOLOGNA01	IT	M	622	S	D MUNCHEN02	DE
E VALDES02	ES	M	852	P			VIVAI E PIANTE FABBRI	IT
I BOLOGNA01	IT	M	314	S	E SANTAND01	ES
E IBIZA03	ES	F	542	P			STYL CREATION	FR
I BOLOGNA01	IT	F	14	S	E VALENCI01	ES
E IBIZA03	ES	F	542	P			STYL CREATION	FR
I BOLOGNA01	IT	F	222	S	E GRANADA01	ES
E IBIZA03	ES	M	542	P			STYL CREATION	FR
I BOLOGNA01	IT	M	62	S	F STRASBO48	FR
E PALMA08	ES	F	862	P			PERSONNEL HEALTH & SAFETY CONSULTANTS LTD.	UK
I BOLOGNA01	IT	F	313	S	CH BERN01	CH
PL WARSZAW43	PL	M	313	P			ACADEMY E.V.	DE
PL WARSZAW43	PL	M	481	P			ACADEMY OF SCIENCE AND EDUCATION E.V.	DE
PL WARSZAW43	PL	F	222	P			ACADEMY E.V.	DE
PL WARSZAW43	PL	F	222	P			ACADEMY E.V.	DE
PL WARSZAW43	PL	M	222	P			ACADEMY OF SCIENCE AND EDUCATION E.V.	DE
PL WARSZAW43	PL	M	314	P			CELIKOGLU GIDA AS.	TR
PL WARSZAW45	PL	M	345	P			MARINA HOTELS	ES
PL WARSZAW45	PL	F	345	P			MARINA HOTELS	ES
PL WARSZAW45	PL	M	345	P			MARINA HOTELS	ES
PL WARSZAW45	PL	F	345	P			MARINA HOTELS	ES
PL WARSZAW45	PL	F	345	P			MARINA HOTELS	ES
PL WARSZAW45	PL	F	345	P			MARINA HOTELS	ES
PL WARSZAW45	PL	F	345	P			MARINA HOTELS	ES
PL WARSZAW45	PL	F	345	P			MARINA HOTELS	ES
PL WARSZAW45	PL	M	345	P			MARINA HOTELS	ES
PL WARSZAW45	PL	M	345	P			MARINA HOTELS	ES
PL WARSZAW50	PL	F	812	S	P BRAGANC01	PT
PL WARSZAW50	PL	F	812	S	CY NICOSIA10	CY
PL WARSZAW50	PL	F	812	S	TR MUGLA01	TR
PL WARSZAW50	PL	F	812	S	P BRAGANC01	PT
PL WARSZAW53	PL	F	481	P			QS UNISOLUTION	DE
PL WARSZAW61	PL	F	222	S	TR ISTANBU12	TR
PL WARSZAW61	PL	F	222	S	TR ISTANBU12	TR
PL WARSZAW61	PL	F	222	S	TR ISTANBU12	TR
PL WARSZAW61	PL	F	222	P			ALB IC VE DIS. TIC. TEKS. GIYIM. SAN. LTD. STI	TR
PL WARSZAW61	PL	F	222	P			SEREM PETROL UE KIMYA SANAYI TIC. LTD. STI	TR
PL WARSZAW61	PL	F	222	P			ACADEMIA CONTACTO	ES
PL WARSZAW61	PL	F	222	P			MARIE-NOELLE.ES COMUNICACION	ES
PL WARSZAW61	PL	F	222	P			HOTEL TOSSA BEACH	ES
PL WARSZAW61	PL	F	222	P			CAMBRELENG & ASOCIADOS	ES
D HOF01	DE	F	340	P			CALIDRIS 28 ESPANA S.L.	ES
D HOF01	DE	M	340	P			TYCO FIRE & INTEGRATED SOLUTIONS	FR
D HOF01	DE	F	340	P			FRANKLIN FITCH LTD.	UK
D HOF01	DE	F	340	P			SKODA AUTO	CZ
D HOF01	DE	F	34	P			SEASIDE HOTELS S.A.	ES
D IDSTEIN01	DE	M	524	P			BECKMAN COULTER BIOMEDICAL LTD.	IE
E BILBAO34	ES	M	811	P			WIENER TOURISMUS VERBAND	AT
E BILBAO44	ES	F	343	P			PLESSEY SEMICONDUCTORS	UK
E BILBAO44	ES	F	812	P			TOURIST-INFO VIENNA	AT
E SAN-SEB06	ES	F	214	P			NO PARKING	IT
E VITORIA15	ES	M	21	P			PRESSWALL	FR
E BILBAO26	ES	M	850	P			SOMERSET COUNT COUNCIL - COMMUNITY PROTECTION DEPT., SOMERSET SCIENTIFIC SERVICES	UK
E BILBAO14	ES	M	581	P			JIMMI PIANEZZOLA ARCHITETTO	IT
E SAN-SEB07	ES	F	141	P			CRECHE E JARDIM DE INFí‰NCIA	PT
E SAN-SEB07	ES	F	141	P			GLI ORSETTI DI RACALBUTO MARIA	IT
E BILBAO18	ES	F	762	P			COST SOCIETA COOPERATIVA SOCIALE A RL	IT
E SAN-SEB34	ES	F	343	P			SOS BAMBINO INTERNACIONAL ADOPTION	IT
E SAN-SEB06	ES	F	214	P			HOME DIGITAL	AT
E BILBAO34	ES	F	811	P			HOTEL RAINBOW INTERNATIONAL	UK
E BILBAO34	ES	F	811	P			HOTEL HOLIDAY INN GARDEN COURT	FR
E BILBAO18	ES	F	762	P			TORBAY CARE TRUST (FAITRWINDS)	UK
E SAN-SEB06	ES	M	214	P			FREELINE GRAPHICS	UK
E BILBAO18	ES	F	72	P			PLYMOUTH HOSPITALS NHS	UK
I BOLOGNA01	IT	F	312	S	DK KOBENHA01	DK
I BOLOGNA01	IT	M	314	S	PL WARSZAW01	PL
I BOLOGNA01	IT	F	31	S	F TOULOUS48	FR
I BOLOGNA01	IT	F	727	S	E VALENCI01	ES
I BOLOGNA01	IT	M	313	P			TECHNISCHE UNIVERSITí‹T DRESDEN, INSTITUT FíìR SOZIOLOGIE	DE
I BOLOGNA01	IT	M	52	S	S GOTEBOR02	SE
I BOLOGNA01	IT	F	523	S	E VALENCI02	ES
I BOLOGNA01	IT	F	581	S	B BRUXEL04	BEFR
I BOLOGNA01	IT	M	38	S	E BARCELO15	ES
I BOLOGNA01	IT	F	225	S	G THESSAL01	GR
I BOLOGNA01	IT	F	222	S	UK LONDON029	UK
PL WROCLAW05	PL	F	721	P			UNIVERSITA DEGLI STUDI DI CAGLIARI	IT
PL WROCLAW05	PL	F	721	P			PANEPISTIMO KRITIS	GR
PL WROCLAW05	PL	M	721	P			UNIVERSIDADE DE COIMBRA	PT
PL WROCLAW05	PL	F	721	P			GERENTE DE HOSPITAL LA MANCHA CENTRO	ES
PL WROCLAW05	PL	F	721	S	E BARCELO01	ES
PL WROCLAW05	PL	F	721	S	CZ PRAHA07	CZ
PL WROCLAW05	PL	F	721	S	E ELCHE01	ES
PL WROCLAW05	PL	F	721	P			UNIVERSITA DEGLI STUDI DI CAGLIARI	IT
PL WROCLAW05	PL	F	724	S	I FIRENZE01	IT
PL WROCLAW05	PL	M	721	P			HACETTEPE UNIVERSITESI	TR
PL WROCLAW05	PL	F	721	S	I CAGLIAR01	IT
PL WROCLAW05	PL	F	727	S	E ELCHE01	ES
PL WROCLAW05	PL	F	724	S	I PERUGIA01	IT
PL WROCLAW05	PL	F	721	P			UNIVERSITE PARIS 13	FR
PL WROCLAW05	PL	M	721	S	I CAGLIAR01	IT
D LUBECK03	DE	M	520	P			MERCEDES-BENZ MANUFACTURING HUNGARY	HU
D LUDWIGB03	DE	F	380	P			VERTRETUNG DES LANDES BADEN-WíìRTTEMBERG BEI DER EUROPí‹ISCHEN UNION	BE
D LUDWIGB03	DE	F	380	P			MAGISTRATDIREKTION DER STADT WIEN	AT
D LUDWIGB03	DE	M	380	P			COMMUNE DI MERANO	IT
D LUDWIGB03	DE	F	380	P			TOURISMUSVERBAND VITAWELT BAD SCHALLERBACH	AT
D LUDWIGB03	DE	F	380	P			ST. HELENS COUNCIL	UK
D LUDWIGB03	DE	F	380	P			GALWAY COUNTY COUNCIL	IE
D LUDWIGB03	DE	F	380	P			MAIRIE DŒÇAY	FR
D LUDWIGB03	DE	M	380	P			LANDESVERTRETUNG DES FREISTAATES BAYERN BEI DER EU	BE
D LUDWIGB03	DE	M	380	P			CITY OF EDINBURGH COUNCIL	UK
D LUDWIGB03	DE	M	380	P			EUROPABíìRO DSTGB	BE
D LUDWIGB03	DE	F	380	P			MAGISTRATISCHES BEZIRKSAMT 23 WIEN	AT
D LUDWIGB03	DE	F	380	P			BBJ COUNSULT AG	BE
D LUDWIGB03	DE	F	380	P			GOETHE-INSTITUTE DUBLIN	IE
D LUDWIGH01	DE	M	340	P			KUVYET TíìRK PARTICIPATION BANK INC	TR
D LUDWIGH01	DE	F	340	P			GOLDEN MOMENTS INTERN OFFERS LTD	UK
D LUDWIGH01	DE	F	345	P			DAIMLER AG	HU
D LUDWIGB03	DE	M	380	P			SCHRUNS TSCHAGGUNS TOURISMUS GMBH	AT
D LUDWIGB03	DE	M	380	P			AMT DER STADT FELDKIRCH	AT
D LUDWIGB03	DE	F	380	P			EUROPABíìRO DER BADEN-WíìRTTEMBERGISCHEN KOMMUNEN	BE
NL S-GRAVE37	NL	F	213	P			CATO MUSIC LTD.	UK
NL S-GRAVE37	NL	M	340	P			NEDERLANDSE KAMER VAN KOOPHANDEL VOOR BELGIE EN LUXEMBURG	BE
NL S-GRAVE37	NL	F	213	P			CATO MUSIC LTD.	UK
NL S-GRAVE37	NL	F	812	P			TU APARTEMENTOS EN VALENCIA - SOLE MARE E VENTO S.L.	ES
NL S-GRAVE37	NL	F	340	P			DENEB PROPERTIES	ES
NL S-GRAVE37	NL	F	812	P			TAVELMANIA	ES
NL S-GRAVE37	NL	M	812	P			BOTTOMS UP! UG & CO. KG	DE
NL S-GRAVE37	NL	F	812	P			VIVA CON AGUA DE SANKT PAULI	DE
NL S-GRAVE37	NL	M	852	P			BULGARIAN SOCIETY FOR THE PROTECTION OF BIRDS	BG
NL S-GRAVE37	NL	F	212	P			SINNBUS (LABEL & PUBLISHING)	DE
NL S-GRAVE37	NL	F	812	P			CITYSCOUT	ES
NL S-GRAVE37	NL	M	812	P			LA FINCA GOLF RESORT	ES
NL S-GRAVE37	NL	M	582	P			WESTMINSTER DREDGING COMPANY LTD.	UK
NL S-GRAVE37	NL	M	812	P			MALTA DELUXE	MT
NL S-GRAVE37	NL	F	340	P			DENEB PROPERTIES	ES
NL S-GRAVE37	NL	M	340	P			TOLUNA SAS	FR
NL S-GRAVE37	NL	F	812	P			GETAROOM.COM	ES
NL S-GRAVE13	NL	F	222	S	G ATHINE04	GR
NL S-GRAVE13	NL	M	222	S	EE TARTU02	EE
NL S-GRAVE13	NL	M	222	S	E SALAMAN02	ES
NL S-GRAVE13	NL	F	811	S	E BARCELO01	ES
NL S-GRAVE13	NL	F	222	S	UK GLASGOW08	UK
NL S-GRAVE13	NL	F	3	S	F TROYES07	FR
NL S-GRAVE13	NL	M	222	S	F CERGY-P07	FR
NL S-GRAVE13	NL	M	3	S	D BIELEFE02	DE
NL S-GRAVE13	NL	F	222	S	D ROSTOCK01	DE
NL S-GRAVE13	NL	F	3	S	F PARIS213	FR
NL S-GRAVE13	NL	F	811	S	E BARCELO01	ES
NL S-GRAVE13	NL	F	222	S	D AACHEN02	DE
NL S-GRAVE13	NL	F	481	S	SF TAMPERE06	FI
NL S-GRAVE13	NL	F	222	S	DK KOBENHA57	DK
NL S-GRAVE13	NL	F	222	S	D LEIPZIG01	DE
NL S-GRAVE13	NL	F	222	S	E MADRID03	ES
NL S-GRAVE13	NL	F	222	S	S TROLLHA01	SE
NL S-GRAVE13	NL	F	3	S	D AUGSBUR02	DE
NL S-GRAVE13	NL	M	0	S	EE TALLINN05	EE
NL S-GRAVE13	NL	M	3	S	D BERLIN14	DE
NL S-GRAVE13	NL	F	222	S	E MADRID18	ES
NL S-GRAVE13	NL	F	222	S	E MADRID28	ES
NL S-GRAVE13	NL	F	222	S	SF KOTKA06	FI
UK GLASGOW03	UK	F	214	S	E BARCELO15	ES
UK GLASGOW03	UK	F	581	P			MALKA ARCHITECTURE	FR
UK GLASGOW03	UK	M	214	S	DK XX	DK
UK GLASGOW03	UK	M	581	P			LAPLACE & CO	FR
UK GLASGOW03	UK	M	581	P			LEADING DESIGN STUDIOS	ES
UK GLASGOW03	UK	F	211	S	D BERLIN03	DE
UK GLASGOW03	UK	F	214	S	DK XX	DK
UK GLASGOW03	UK	M	214	S	D KOLN04	DE
UK GLASGOW03	UK	M	211	S	HU BUDAPES26	HU
UK GLASGOW03	UK	M	214	S	D KOLN04	DE
UK GLASGOW03	UK	F	211	S	F PARIS117	FR
UK GLASGOW03	UK	F	581	P			MILDE & MOESER	DE
UK GLASGOW03	UK	F	581	P			THAM & VIDEGARD	SE
UK GLASGOW03	UK	F	211	S	D LEIPZIG04	DE
UK GLASGOW03	UK	F	211	S	HU BUDAPES26	HU
UK GLASGOW03	UK	F	214	S	F PARIS174	FR
UK GLASGOW03	UK	F	214	S	HU BUDAPES27	HU
UK GLASGOW03	UK	F	211	S	A WIEN06	AT
UK GLASGOW03	UK	F	211	S	HU BUDAPES26	HU
UK GLASGOW03	UK	F	581	P			TRAVERSO VIGHY	IT
UK GLASGOW03	UK	M	581	P			LAPLACE & CO	FR
UK GLASGOW03	UK	F	214	S	I MILANO02	IT
F RENNES49	UK	F	211	S	F XX	FR
UK GLASGOW03	UK	M	211	S	CZ PRAHA05	CZ
UK GLASGOW03	UK	F	581	S	D BERLIN03	DE
UK GLASGOW03	UK	M	581	S	E BARCELO03	ES
UK GLASGOW03	UK	F	211	S	D BERLIN03	DE
UK GLASGOW03	UK	F	581	P			DENKKAMER ARCH.	NL
UK GLASGOW03	UK	M	211	S	D FRANKFU03	DE
RO TIMISOA01	RO	F	222	S	F PARIS004	FR
RO TIMISOA01	RO	F	222	S	F PARIS004	FR
RO TIMISOA01	RO	M	210	S	NL ENSCHED04	NL
RO TIMISOA01	RO	F	314	S	I ROMA04	IT
RO TIMISOA01	RO	F	22	S	F PERPIGN01	FR
RO TIMISOA01	RO	M	481	S	A LINZ01	AT
RO TIMISOA01	RO	F	213	S	F PARIS008	FR
RO TIMISOA01	RO	F	314	S	DK ARHUS01	DK
D TRIER02	DE	F	589	P			HAUSCHILD + SIEGEL ARCHITECTURE	SE
D TRIER02	DE	F	214	P			J.W. ANDERSON	UK
D TUBINGE01	DE	M	721	P			SANITí‹TSBETRIEB BOZEN	IT
D TUBINGE01	DE	F	314	P			DEUTSCH-SCHWEDISCHE HANDELSKAMMER	SE
D TUBINGE01	DE	M	721	P			HíîPITAL SAINT-ELOI, CHIRURGIE VISCERALE ET DIGESTIVE I	FR
D TUBINGE01	DE	F	14	P			PERCY HEDLEY LOWER SCHOOL	UK
UK CARDIFF01	UK	F	222	P			ACADEMIE D'AMIENS	FR
UK CARDIFF01	UK	F	721	S	F NANTES01	FR
UK CARDIFF01	UK	F	222	S	F NANTES01	FR
UK CARDIFF01	UK	F	222	S	F BORDEAU36	FR
UK CARDIFF01	UK	F	721	S	F BREST01	FR
UK CARDIFF01	UK	M	222	S	F BORDEAU36	FR
UK CARDIFF01	UK	F	380	S	F NANTES01	FR
UK CARDIFF01	UK	M	34	S	F CERGY03	FR
UK CARDIFF01	UK	M	222	S	D BERLIN02	DE
UK CARDIFF01	UK	M	380	S	A INNSBRU01	AT
UK CARDIFF01	UK	F	222	P			LIGUE DES DROITS DE L'HOMME	FR
UK CARDIFF01	UK	F	222	P			MAISON DE L'EUROPE DE MONTPELLIER	FR
UK CARDIFF01	UK	F	222	P			GREENPEACE SPAIN	ES
UK CARDIFF01	UK	F	222	S	D SAARBRU01	DE
UK CARDIFF01	UK	M	5	S	F TOULOUS14	FR
UK CARDIFF01	UK	F	721	S	I VERONA01	IT
UK CARDIFF01	UK	F	222	S	E BADAJOZ01	ES
UK CARDIFF01	UK	F	222	S	F BREST01	FR
UK CARDIFF01	UK	M	222	S	D BERLIN02	DE
UK CARDIFF01	UK	F	222	S	F LIMOGES01	FR
UK CARDIFF01	UK	F	222	S	I PISA01	IT
UK CARDIFF01	UK	M	222	S	E GRANADA01	ES
UK CARDIFF01	UK	M	222	S	I PISA01	IT
D ILMENAU01	DE	M	329	P			GFK NOP LTD., LONDON	UK
D ILMENAU01	DE	M	725	P			ZIEMER OPHTALMIC SYSTEMS AG, PORT	CH
D ILMENAU01	DE	M	52	P			INSTITUTE NEEL, GRENOBLE	FR
D JENA01	DE	F	443	P			GAMMA REMOTE SENSING AND CONSULTING AG, GíìMLIGEN	CH
D JENA01	DE	F	222	P			DEUTSCHE SCHULE, BUKAREST	RO
I PADOVA01	IT	M	226	S	IRLCORK01	IE
I NAPOLI02	IT	M	222	P			A2Z SCHOOL	UK
I NAPOLI02	IT	M	14	P			LIVING LEARNING ENGLISH	UK
I NAPOLI02	IT	F	340	P			REGIONE CAMPANIA - UFFICIO COMUNITARIO REGIONALE DI BRUXEL	BE
I NAPOLI02	IT	F	340	P			REGIONE CAMPANIA - UFFICIO COMUNITARIO REGIONALE DI BRUXEL	BE
I NAPOLI02	IT	F	620	P			OZFAIR	BE
I NAPOLI02	IT	F	32	P			AGORAVOX - FRANCIA	FR
I NAPOLI02	IT	M	340	P			CAMERA DI COMMERCIO ITALIANA PER LA FRANCIA	FR
I NAPOLI02	IT	F	32	P			AGORAVOX - FRANCIA	FR
I NAPOLI02	IT	F	14	P			CENTRO ITALIANO - PARIGI	FR
I NAPOLI02	IT	F	340	P			CAMERA DI COMMERCIO ITALIANA PER LA FRANCIA	FR
I NAPOLI09	IT	M	38	S	E CIUDA-R01	ES
I NAPOLI09	IT	F	38	S	E GRANADA01	ES
I NAPOLI09	IT	M	721	S	E SALAMAN02	ES
I NAPOLI09	IT	F	721	S	P LISBOA02	PT
I NAPOLI09	IT	M	721	S	E BARCELO01	ES
I NAPOLI09	IT	M	721	S	E SEVILLA01	ES
I NAPOLI09	IT	M	721	S	E SANTIAG01	ES
I NAPOLI09	IT	M	721	S	E MALAGA01	ES
I NAPOLI09	IT	M	721	S	E LAS-PAL01	ES
I NAPOLI09	IT	F	721	S	E BARCELO01	ES
I NAPOLI09	IT	M	721	S	F PARIS007	FR
I NAPOLI09	IT	M	721	S	E ALCAL-H01	ES
I NAPOLI06	IT	F	211	S	E GRANADA01	ES
I NAPOLI06	IT	F	211	S	E GRANADA01	ES
I NAPOLI07	IT	F	212	S	EE TALLINN03	EE
UK LONDON015	UK	M	524	S	NL DELFT01	NL
UK LONDON015	UK	F	525	C	F LYON11	FR	ETH ZURICH (UNIVERSITY)	CH
UK LONDON015	UK	M	441	S	I PADOVA01	IT
UK LONDON015	UK	M	442	S	CH LAUSANN06	CH
UK LONDON015	UK	F	525	P			GE	DE
UK LONDON015	UK	M	582	P			UNIVERSITY OF APPLIED SCIENCES OF WESTERN SWITZER	CH
UK LONDON015	UK	M	521	C	F LYON11	FR	RENAULT	FR
UK LONDON015	UK	M	524	S	NL DELFT01	NL
UK LONDON015	UK	M	441	S	D HEIDELB01	DE
UK LONDON015	UK	F	442	P			F HOFFMANN LA ROCHE LTD	CH
I NAPOLI02	IT	F	342	P			CHILWORTH COMUNICATIONS	UK
I MILANO03	IT	F	721	P			ST GEORGE'S UNIVERSITY OF LONDON	UK
TR AFYON01	TR	M	812	P			DURLEY DEAN HOTEL	UK
CZ OSTRAVA01	CZ	M	522	P			‘_‘ô ‘ï‘ç‘_‘»‘æ‘š‘_‘ï‘ñ‘ô‘£, ‘»‘‘£‘_‘»‘_‘ô‘_‘_‘ô ‘Ö‘ï‘_‘Ê‘£‘£‘»‘ï‘£ ‘æ‘ç‘ô‘£‘_‘ï‘£‘_‘ï‘£	GR
TR AFYON01	TR	F	34	S	DK ESBJERG18	DK
CZ PRAHA09	CZ	M	340	P			ROYAL BANK OF SCOTLAND	UK
TR AFYON01	TR	F	34	S	LT KLAIPED01	LT
CZ PRAHA09	CZ	F	340	P			FLORAQUEEN	ES
TR AFYON01	TR	M	812	P			LEZZETLI CELIK COMPANY	PL
CZ PRAHA09	CZ	F	340	P			HENKEL AG & CO. KGAA	DE
TR AFYON01	TR	M	34	S	PL GDANSK01	PL
CZ PRAHA09	CZ	M	340	P			A.S.A. INTERNATIONAL ENVIRONMENTAL SERVICES GMBH	AT
TR AFYON01	TR	F	314	S	PL GDANSK01	PL
CZ PRAHA09	CZ	M	340	P			TILI S.R.O.	ES
TR AFYON01	TR	M	34	S	PL WROCLAW03	PL
CZ PRAHA09	CZ	M	340	P			DEUTSCHE TELEKOM AG	DE
TR AFYON01	TR	F	349	S	PL LOMZA03	PL
CZ PRAHA09	CZ	F	340	P			GERRESHEIMER REGENSBURG GMBH	DE
TR AFYON01	TR	F	34	S	DK ESBJERG18	DK
CZ PRAHA09	CZ	M	340	P			POS MEDIA HUNGARY KFT.	HU
TR AFYON01	TR	M	640	S	PL WROCLAW04	PL
CZ PRAHA09	CZ	M	340	P			LŒÇOREAL	DE
TR AFYON01	TR	M	349	S	D GOTTING01	DE
CZ PRAHA09	CZ	M	340	P			UNICREDIT BANK AG	DE
TR AFYON01	TR	F	34	S	PL LODZ01	PL
CZ PRAHA09	CZ	F	340	P			M+N ARCHITECTURE SRL	IT
TR AFYON01	TR	F	34	S	PL WLOCLWA01	PL
I MILANO02	IT	F	581	S	F PARIS190	FR
TR AFYON01	TR	F	349	S	D GOTTING01	DE
I MILANO02	IT	M	524	S	S STOCKHO04	SE
TR AFYON01	TR	F	34	S	PL GDYNIA02	PL
I MILANO02	IT	M	582	S	F TOULOUS14	FR
TR AFYON01	TR	M	34	P			ÛÁ_BANK GMBH	DE
I MILANO02	IT	F	340	S	CH ZURICH07	CH
TR AFYON01	TR	M	34	S	PL GDYNIA02	PL
I MILANO02	IT	F	581	S	F PARIS126	FR
I MILANO02	IT	M	521	S	P LISBOA04	PT
I MILANO02	IT	F	581	S	P LISBOA12	PT
I MILANO02	IT	F	52	S	CH LAUSANN06	CH
I MILANO03	IT	F	721	P			HOSPITAL UNIVERSITARIO LA PAZ	ES
I MILANO03	IT	F	340	S	D MANNHEI01	DE
I MILANO03	IT	F	222	S	A KLAGENF01	AT
I MILANO03	IT	F	723	S	E CADIZ01	ES
I MILANO03	IT	M	38	S	E BARCELO15	ES
I MILANO03	IT	F	340	P			ENFOREX	ES
I MILANO03	IT	F	222	S	E ALICANT01	ES
I MILANO03	IT	M	314	S	E VALLADO01	ES
I MILANO03	IT	F	311	S	E BARCELO31	ES
I MILANO03	IT	F	340	S	S VASTERA01	SE
I MILANO03	IT	F	340	S	F REIMS06	FR
I MILANO03	IT	F	32	S	E VALENCI01	ES
I MILANO03	IT	M	38	S	E BARCELO31	ES
I MILANO03	IT	M	222	S	PL WARSZAW01	PL
I MILANO04	IT	F	38	S	F PARIS002	FR
I MILANO04	IT	F	340	S	N BERGEN02	NO
I MILANO04	IT	M	340	S	B LOUVAIN01	BEFR
I MILANO04	IT	F	340	S	CH ST-GALL09	CH
I MILANO04	IT	M	340	S	F JOUY-JO02	FR
I MILANO04	IT	M	340	S	S GOTEBOR02	SE
I MILANO04	IT	F	340	S	CH GENEVE01	CH
I MILANO04	IT	M	340	S	DK KOBENHA05	DK
I MILANO04	IT	F	38	S	B BRUXEL04	BEFR
I MILANO04	IT	M	340	S	CH LAUSANN01	CH
I MILANO04	IT	M	340	P			EUROFIGHTER	DE
I MILANO04	IT	M	340	S	UK BIRMING01	UK
I MILANO04	IT	F	340	S	F PARIS014	FR
I MILANO04	IT	M	340	S	N BERGEN02	NO
I MILANO04	IT	F	340	S	S GOTEBOR01	SE
I MILANO04	IT	M	340	P			CECED	BE
I MILANO04	IT	F	340	S	P LISBOA01	PT
I MILANO04	IT	F	340	S	NL MAASTRI01	NL
I MILANO04	IT	M	38	S	NL TILBURG01	NL
I MILANO04	IT	M	340	S	S UPPSALA01	SE
I MILANO04	IT	F	340	S	UK MANCHES01	UK
I MILANO04	IT	M	340	P			IMPROVE DIGITAL	NL
I MILANO04	IT	M	340	S	E BARCELO16	ES
I MILANO04	IT	F	340	S	S STOCKHO05	SE
I MILANO04	IT	F	38	S	E BARCELO16	ES
I MILANO04	IT	M	340	S	NL ROTTERD01	NL
TR BALIKES01	TR	M	314	P			UNIVERSITY OF BIALYSTOK	PL
TR BALIKES01	TR	M	52	S	D REGENSB02	DE
TR BALIKES01	TR	M	345	S	PL BIALYST03	PL
TR BALIKES01	TR	M	812	S	PL WARSZAW12	PL
TR BALIKES01	TR	M	421	S	PL KRAKOW01	PL
TR BALIKES01	TR	F	140	S	PL LODZ01	PL
TR BALIKES01	TR	F	314	S	PL BIALYST03	PL
TR BALIKES01	TR	F	345	P			KIDS AND CO	DE
TR BALIKES01	TR	M	140	S	PL LODZ01	PL
TR BALIKES01	TR	F	812	P			DPOINTGROUP	ES
TR BALIKES01	TR	F	812	S	PL BIALYST03	PL
TR BALIKES01	TR	F	442	P			SHEFFIELD UNIVERSITY	UK
TR BALIKES01	TR	M	34	S	PL BIALYST03	PL
TR BALIKES01	TR	M	812	S	PL BIALYST03	PL
TR BALIKES01	TR	M	140	S	RO ALBAIU01	RO
TR BALIKES01	TR	M	52	S	D REGENSB02	DE
TR BALIKES01	TR	F	140	S	PL LODZ01	PL
TR BALIKES01	TR	M	345	S	PL BIALYST03	PL
TR BALIKES01	TR	F	52	P			KIDS AND CO	DE
TR BALIKES01	TR	M	812	S	PL BIALYST03	PL
TR BALIKES01	TR	F	140	S	DK VEJLE06	DK
TR BURSA01	TR	F	222	S	D SCHWAG01	DE
TR BURSA01	TR	F	620	S	HU GODOLLO01	HU
TR BURSA01	TR	F	620	S	CZ PRAHA02	CZ
TR BURSA01	TR	F	620	S	HU GODOLLO01	HU
TR BURSA01	TR	F	313	S	CZ BRNO02	CZ
TR BURSA01	TR	M	461	S	PL WROCLAW02	PL
TR BURSA01	TR	M	225	S	HU BUDAPES01	HU
TR BURSA01	TR	F	222	S	PL KROSNO01	PL
TR BURSA01	TR	M	14	S	NL HENGELO05	NL
TR BURSA01	TR	M	313	S	PL WROCLAW01	PL
TR BURSA01	TR	M	313	P			ISTRIA TRADE S.R.O	SK
TR BURSA01	TR	F	461	S	PL RZESZOW02	PL
TR BURSA01	TR	F	521	S	PL OPOLE02	PL
TR BURSA01	TR	M	620	S	PL BYDGOSZ02	PL
TR BURSA01	TR	F	225	S	HU BUDAPES01	HU
TR BURSA01	TR	M	52	P			UNIVERSITíó DEGLI STUDI DELLA TUSCIA	IT
TR BURSA01	TR	M	461	S	PL WROCLAW02	PL
I MILANO16	IT	M	443	S	E SALAMAN02	ES
I MILANO16	IT	F	442	S	E GRANADA01	ES
I MILANO16	IT	M	421	S	E MADRID21	ES
I MILANO16	IT	M	421	S	E MADRID03	ES
I MILANO16	IT	M	442	S	E BARCELO02	ES
I MILANO16	IT	M	442	S	E BARCELO02	ES
I MILANO16	IT	F	442	S	E BARCELO02	ES
I MILANO16	IT	F	421	S	F PARIS006	FR
I MILANO16	IT	F	421	S	UK LONDON015	UK
I MILANO16	IT	F	421	S	B LEUVEN01	BENL
I MILANO16	IT	F	421	S	S LUND01	SE
I MILANO16	IT	F	421	S	B LEUVEN01	BENL
I MILANO16	IT	M	481	S	D HAMBURG01	DE
I MILANO14	IT	M	222	S	D HEIDELB01	DE
I MILANO16	IT	F	14	S	N OSLO23	NO
I MILANO16	IT	F	222	S	SF VAASA01	FI
I MILANO16	IT	F	14	S	E MADRID03	ES
I MILANO16	IT	F	312	S	E BARCELO02	ES
I MILANO16	IT	F	314	S	HU BUDAPES41	HU
I MILANO16	IT	M	314	S	SF VAASA01	FI
I MILANO16	IT	F	314	S	E GRANADA01	ES
I MILANO16	IT	M	340	S	E CADIZ01	ES
I MILANO16	IT	M	314	S	UK GLASGOW01	UK
I MILANO16	IT	M	314	S	NL ROTTERD01	NL
I MILANO16	IT	F	340	S	E LEON01	ES
I MILANO16	IT	M	340	S	LV RIGA34	LV
I MILANO16	IT	M	314	S	E ZARAGOZ01	ES
I MILANO16	IT	M	340	S	SK BRATISL02	SK
I MILANO16	IT	M	345	S	E VALENCI01	ES
I MILANO16	IT	F	340	S	E BARCELO24	ES
I MILANO16	IT	F	340	S	F PARIS213	FR
I MILANO16	IT	F	314	S	E SEVILLA01	ES
I MILANO16	IT	F	340	S	E LEON01	ES
I MILANO16	IT	M	314	S	LV RIGA34	LV
I MILANO16	IT	F	481	S	F PARIS009	FR
I MILANO16	IT	M	314	S	CZ BRNO05	CZ
I MILANO16	IT	M	314	S	P PORTO02	PT
I MILANO16	IT	F	345	S	E VALENCI01	ES
I MILANO16	IT	M	314	S	E LAS-PAL01	ES
I MILANO16	IT	F	314	S	NL ROTTERD01	NL
TR ISTANBU05	TR	M	442	S	I PADOVA01	IT
TR ISTANBU05	TR	M	34	S	SI MARIBOR01	SI
TR ISTANBU05	TR	F	727	S	CZ BRNO06	CZ
TR ISTANBU05	TR	F	223	S	F STRASBO48	FR
TR ISTANBU05	TR	F	211	S	A WIEN06	AT
TR ISTANBU05	TR	F	314	S	D MAGDEBU01	DE
TR ISTANBU05	TR	F	313	S	F RENNES01	FR
TR ISTANBU05	TR	F	211	S	A WIEN06	AT
TR ISTANBU05	TR	M	529	S	E SANTAND01	ES
TR ISTANBU05	TR	F	313	S	D MANNHEI01	DE
TR ISTANBU05	TR	F	312	S	NL ROTTERD01	NL
TR ISTANBU05	TR	F	34	S	NL EINDHOV03	NL
TR ISTANBU05	TR	F	314	S	D GOTTING01	DE
TR ISTANBU05	TR	M	223	S	D KOBLENZ01	DE
TR ISTANBU05	TR	M	313	S	CZ BRNO05	CZ
TR ISTANBU08	TR	F	213	S	PL KOSZALI01	PL
TR ISTANBU08	TR	M	314	S	PL KRAKOW01	PL
TR ISTANBU08	TR	M	321	S	P VILA-RE01	PT
TR ISTANBU08	TR	F	481	S	F EVRY01	FR
TR ISTANBU08	TR	F	461	S	HU SZEGED01	HU
TR ISTANBU08	TR	F	312	S	HU PECS01	HU
TR ISTANBU08	TR	F	34	S	A WIEN38	AT
TR ISTANBU08	TR	F	38	S	D REGENSB01	DE
TR ISTANBU08	TR	F	529	S	A WELS01	AT
TR ISTANBU08	TR	M	461	S	UK COLERAI01	UK
TR ISTANBU08	TR	M	213	S	A SALZBUR01	AT
TR ISTANBU08	TR	M	32	S	P VILA-RE01	PT
TR ISTANBU08	TR	F	481	S	A WELS01	AT
TR ISTANBU08	TR	F	581	P			AICHINGER	DE
TR ISTANBU08	TR	F	58	S	D SIEGEN01	DE
TR ISTANBU08	TR	F	58	S	SI MARIBOR01	SI
TR ISTANBU08	TR	M	489	S	S VAXJO03	SE
TR ISTANBU08	TR	F	142	P			EXBERLINER MAGAZINE	DE
TR ISTANBU08	TR	F	311	S	D GOTTING01	DE
TR ISTANBU08	TR	F	589	S	D SIEGEN01	DE
TR ISTANBU08	TR	F	319	S	D POTSDAM01	DE
TR ISTANBU08	TR	F	213	S	D POTSDAM01	DE
TR ISTANBU08	TR	F	214	S	D POTSDAM01	DE
TR IZMIR04	TR	F	349	S	F STRASBO48	FR
TR IZMIR04	TR	M	34	S	F NANTES12	FR
TR IZMIR04	TR	F	58	S	I BOLOGNA01	IT
TR IZMIR04	TR	M	314	S	PL POZNAN03	PL
TR IZMIR04	TR	M	313	P			A. SOCABO LUCIANO ALVES COMPANIA LDA	PT
TR IZMIR04	TR	F	52	S	D MANNHEI08	DE
TR IZMIR03	TR	F	214	S	S JONKOPI01	SE
TR IZMIR03	TR	F	581	S	I TORINO02	IT
TR IZMIR03	TR	M	521	S	I COSENZA01	IT
TR IZMIR03	TR	M	442	S	I FERRARA01	IT
TR ISTANBU13	TR	M	443	S	SF HELSINK01	FI
TR ISTANBU13	TR	M	52	S	PL WLOCLAW02	PL
TR ISTANBU13	TR	F	222	P			OXFORD VISION	UK
TR ISTANBU13	TR	F	312	S	SF KUOPIO12	FI
TR ISTANBU13	TR	F	461	S	S LUND01	SE
TR ISTANBU14	TR	M	34	S	I BOLOGNA01	IT
TR ISTANBU14	TR	F	345	S	F AMIENS01	FR
TR ISTANBU14	TR	F	313	S	CZ OLOMOUC01	CZ
TR ISTANBU14	TR	M	313	S	PL LODZ01	PL
TR ISTANBU14	TR	F	34	S	E BARCELO02	ES
TR ISTANBU14	TR	M	52	S	NL S-GRAVE37	NL
TR ISTANBU14	TR	M	52	S	CZ PRAHA09	CZ
TR ISTANBU14	TR	M	52	S	E BARCELO03	ES
TR ISTANBU14	TR	F	313	S	CZ OLOMOUC01	CZ
TR ISTANBU14	TR	M	34	S	S HUDDING01	SE
TR ISTANBU14	TR	F	52	S	HU BUDAPES02	HU
TR ISTANBU14	TR	F	52	S	S VASTERA01	SE
TR ISTANBU14	TR	F	34	S	F LONGUEN03	FR
TR ISTANBU14	TR	M	34	S	E BARCELO02	ES
TR ISTANBU15	TR	M	726	P			ZAMOSC UNIVERSITY	PL
TR ISTANBU15	TR	M	729	P			UTENA UNIVERSITY	LT
TR ISTANBU15	TR	M	222	S	LT KLAIPED05	LT
TR ISTANBU15	TR	M	222	S	LT KLAIPED05	LT
TR ISTANBU15	TR	M	58	P			ONAL CONSTRUCTION	FR
TR ISTANBU13	TR	M	34	P			DIALOGUE SOCIETY BIRMINGHAM	UK
TR ISTANBU13	TR	M	52	S	LT VILNIUS02	LT
TR ISTANBU13	TR	F	222	P			OXFORD VISION	UK
TR ISTANBU13	TR	F	222	P			OXFORD VISION	UK
TR KUTAHYA01	TR	M	543	P			AKADEMIA GíñRNICZO-HUTNICZA	PL
TR KUTAHYA01	TR	M	543	S	PL KRAKOW02	PL
TR KUTAHYA01	TR	M	726	S	E SANTAND01	ES
TR KUTAHYA01	TR	F	52	S	E CIUDA-R01	ES
TR KUTAHYA01	TR	M	529	S	E CIUDA-R01	ES
TR KUTAHYA01	TR	M	222	S	E CIUDA-R01	ES
TR KUTAHYA01	TR	F	312	S	HU PECS01	HU
TR KUTAHYA01	TR	M	34	S	LT VILNIUS11	LT
TR KUTAHYA01	TR	M	522	S	E SANTAND01	ES
TR KUTAHYA01	TR	M	726	P			MATRIX-CENTER/MíìNCHEN	DE
TR KUTAHYA01	TR	F	222	S	LT VILNIUS04	LT
TR KUTAHYA01	TR	M	349	S	PL POZNAN13	PL
TR KUTAHYA01	TR	F	222	S	HU PECS01	HU
TR KUTAHYA01	TR	M	34	S	E CIUDA-R01	ES
TR KUTAHYA01	TR	F	222	S	PL KATOWIC01	PL
TR KUTAHYA01	TR	M	481	S	E BARCELO03	ES
TR KUTAHYA01	TR	M	222	S	P BRAGA01	PT
TR KUTAHYA01	TR	M	314	S	PL POZNAN13	PL
TR KUTAHYA01	TR	M	522	S	E SANTAND01	ES
TR KUTAHYA01	TR	M	222	S	HU PECS01	HU
TR KUTAHYA01	TR	M	34	S	PL OPOLE02	PL
TR KUTAHYA01	TR	M	213	S	HU KAPOSVA01	HU
TR KUTAHYA01	TR	M	522	S	E SANTAND01	ES
TR KUTAHYA01	TR	F	52	S	E CIUDA-R01	ES
TR KUTAHYA01	TR	M	481	S	E BARCELO03	ES
TR KUTAHYA01	TR	F	314	S	PL WROCLAW01	PL
TR MALATYA01	TR	M	34	S	P COIMBRA01	PT
TR MALATYA01	TR	F	442	S	F ROUEN01	FR
TR MALATYA01	TR	M	721	S	I BRESCIA01	IT
TR MALATYA01	TR	M	54	S	A LEOBEN01	AT
TR MALATYA01	TR	M	481	S	PL WARSZAW33	PL
TR MALATYA01	TR	M	34	S	F ROUEN01	FR
TR MALATYA01	TR	F	14	S	BG ROUSSE01	BG
TR SAKARYA01	TR	F	312	S	PL LODZ01	PL
TR SAKARYA01	TR	M	34	S	E JAEN01	ES
TR SAKARYA01	TR	M	529	S	PL WROCLAW01	PL
TR SAKARYA01	TR	F	313	S	SK SKALICA01	SK
TR SAKARYA01	TR	M	521	S	D DUSSELD03	DE
NL AMSTERD05	NL	F	542	P			PAPER RAIN SARL	FR
NL AMSTERD05	NL	F	542	P			NIKITA CLOTHING	IS
NL AMSTERD05	NL	M	340	P			INTERNATIONAL POST CORPORATION	BE
NL AMSTERD05	NL	M	340	P			PAPU TRAVEL	ES
NL AMSTERD05	NL	F	340	P			ORACLE CORPORATION	IE
NL AMSTERD05	NL	F	542	P			BARBARA I GONGINI	DK
NL AMSTERD05	NL	M	214	P			BARCERLONA YACHT DESIGN GROUP S.L.	ES
NL AMSTERD05	NL	M	340	P			TURK ARAB BANKASI	TR
NL AMSTERD05	NL	M	340	P			STUDIO-SOLUTIONS.COM LTD	UK
NL AMSTERD05	NL	M	542	P			TREND UNION	FR
NL AMSTERD05	NL	F	32	P			SPANJE MAGAZINE	ES
NL AMSTERD05	NL	F	542	P			WORLD DESIGN & TRADE LTD	UK
NL AMSTERD05	NL	M	542	P			RAPHA RACING LTD.	UK
NL AMSTERD05	NL	M	340	P			ZALANDO GMBH	DE
NL AMSTERD05	NL	F	349	P			SARA LEE / DOUWE EGBERTS	BE
NL AMSTERD05	NL	F	542	P			MODSTROM	DK
NL AMSTERD05	NL	M	481	P			GIDSY GMBH	DE
NL AMSTERD05	NL	F	813	P			SPORTS IN SPAIN	ES
[truncated: 63,536 more rows]
