# Supplementary material for: Gender Gap in the ERASMUS Mobility Program
Source: PLoS One. 2016 Feb 22;11(2):e0149514. doi: 10.1371/journal.pone.0149514 (PMC4762674; doi:10.1371/journal.pone.0149514)
Supplement: S1 File — Data set of ERASMUS participants. (ZIP) [file pone.0149514.s001.zip › InstitutionCodes.csv]

euc	ID code	name
28505	A BADEN01	PAEDAGOGISCHE HOCHSCHULE NIEDEROESTERREICH
29270	A DORNBIR01	FACHHOCHSCHULE VORARLBERG GMBH
28577	A EISENST01	STIFTUNG PRIVATE PÄDAGOGISCHE HOCHSCHULE BURGENLAND
28529	A EISENST02	Fachhochschulstudiengaenge Burgenland Gesellschaft m.b.H
215141	A EISENST05	JOSEPH HAYDN KONSERVATORIUM DES LANDES BURGENLAND
28594	A FELDKIR01	PAEDAGOGISCHE HOCHSCHULE VORARLBERG
227559	A FELDKIR03	VORARLBERGER LANDESKONSERVATORIUM GMBH
28563	A GRAZ01	KARL-FRANZENS-UNIVERSITAET GRAZ
29283	A GRAZ02	TECHNISCHE UNIVERSITAET GRAZ
29302	A GRAZ03	UNIVERSITAT FUR MUSIK UND DARSTELLENDE KUNST GRAZ
28516	A GRAZ04	PAEDAGOGISCHE HOCHSCHULE STEIERMARK
28566	A GRAZ08	KIRCHLICHE PAEDAGOGISCHE HOCHSCHULE DER DIOEZESE GRAZ-SECKAU
48339	A GRAZ09	FH JOANNEUM GESELLSCHAFT MBH
221685	A GRAZ10	CAMPUS 02 Fachhochschule der Wirtschaft GmbH
220842	A GRAZ23	MEDIZINISCHE UNIVERSITÄT GRAZ
29267	A INNSBRU01	LEOPOLD-FRANZENS-UNIVERSITAET INNSBRUCK
239633	A INNSBRU03	PAEDAGOGISCHE HOCHSCHULE TIROL
215901	A INNSBRU08	MANAGEMENT CENTER INNSBRUCK
29271	A INNSBRU09	KIRCHLICHE PÄDAGOGISCHE HOCHSCHULE - EDITH STEIN (KPH-ES)
217232	A INNSBRU20	PRIVATE UNIVERSITAET FUER GESUNDHEITSWISSENSCHAFTEN, MEDIZINISCHE INFORMATIK UND TECHNIK (UMIT)
220726	A INNSBRU21	MEDIZINISCHE UNIVERSITAET INNSBRUCK
251195	A INNSBRU23	FHG - ZENTRUM FÜR GESUNDHEITSBERUFE TIROL GMBH
28552	A KLAGENF01	UNIVERSITAT KLAGENFURT
29287	A KLAGENF02	PÄDAGOGISCHE HOCHSCHULE KÄRNTEN, VIKTOR FRANKL HOCHSCHULE
252184	A KLAGENF06	KÄRNTNER LANDESKONSERVATORIUM
29307	A KREMS02	INTERNATIONALES KOLLEG FUR TOURISMUS UND MANAGEMENT - ITM GMBH
29732	A KREMS03	IMC FACHHOCHSCHULE KREMS GESMBH
227426	A KREMS05	DONAU-UNIVERSITÄT KREMS (DUK), ÖSTERREICH
46217	A KUFSTEI01	FHS KUFSTEIN TIROL BILDUNGS - GMBH
29325	A LEOBEN01	MONTANUNIVERSITAET LEOBEN
28510	A LINZ01	JOHANNES KEPLER UNIVERSITAET LINZ
28573	A LINZ02	UNIVERSITAET FUER KUENSTLERISCHE UND INDUSTRIELLE GESTALTUNG LINZ
29268	A LINZ03	PAEDAGOGISCHE HOCHSCHULE OBEROESTERREICH
29266	A LINZ04	PRIVATE PAEDAGOGISCHE HOCHSCHULE DER DIÖZESE LINZ
103242	A LINZ11	KATHOLISCH-THEOLOGISCHE PRIVATUNIVERSITÄT LINZ
223847	A LINZ17	Anton Bruckner Privatuniversitaet fuer Musik, Schauspiel und Tanz
249785	A LINZ19	AKADEMIE FÜR DEN MEDIZINISCH-TECHNISCHEN LABORATORIUMSDIENST AM MED AUSBILDUNGSZENTRUM DER AKH LINZ GMBH
227621	A RIED02	BFI OBERÖSTERREICH AKADEMIE FÜR ERGOTHERAPIE
29320	A SALZBUR01	UNIVERSITAET SALZBURG
29295	A SALZBUR02	UNIVERSITÄT MOZARTEUM SALZBURG
29289	A SALZBUR03	PAEDAGOGISCHE HOCHSCHULE SALZBURG
29324	A SALZBUR08	FACHHOCHSCHULE SALZBURG GMBH
255323	A SALZBUR18	PRIVATUNIVERSITÄT SCHLOSS SEEBURG
258780	A SCHLAIN01	EUROPEAN PEACE UNIVERSITY (EPU) - PRIVATE UNIVERSITÄT
29298	A SPITTAL01	FACHHOCHSCHULE TECHNIKUM KÄRNTEN
233453	A STEYR05	AKADEMIE FUR MEDIZINISCH TECHNISCHEN LABORATORIUMSDIENST
83637	A ST-POLT03	FACHHOCHSCHULE ST. PÖLTEN GMBH
259106	A ST-POLT10	NEW DESIGN UNIVERSITY (PRIVATUNIVERSITÄT DER KREATIVWIRTSCHAFT GWT AUS- UND WEITERBILDUNGS GESMBH)
29304	A WELS01	FH OBEROESTERREICH STUDIENBETRIEBSGMBH
28545	A WIEN01	UNIVERSITAET WIEN
29318	A WIEN02	TECHNISCHE UNIVERSITÄT WIEN
29312	A WIEN03	UNIVERSITAT FUR BODENKULTUR WIEN
27489	A WIEN04	VETERINAERMEDIZINISCHE UNIVERSITAET WIEN
29285	A WIEN05	WIRTSCHAFTSUNIVERSITAET WIEN
28590	A WIEN06	AKADEMIE DER BILDENDEN KUENSTE WIEN
29293	A WIEN07	UNIVERSITAET FUER ANGEWANDTE KUNST WIEN
28558	A WIEN08	UNIVERSITAT FUR MUSIK UND DARSTELLENDE KUNST WIEN
29274	A WIEN09	PÄDAGOGISCHE HOCHSCHULE WIEN
29281	A WIEN10	KIRCHLICHE PAEDAGOGISCHE HOCHSCHULE WIEN/KREMS
75377	A WIEN15	HOCHSCHULE FÜR AGRAR- UND UMWELTPÄDAGOGIK
50550	A WIEN20	FACHHOCHSCHULE TECHNIKUM WIEN
29261	A WIEN21	FACHHOCHSCHUL-STUDIENGANGE BETRIEBS- UND FORSCHUNGSEINRICHTUNGEN DER WIENER WIRTSCHAFT GMBH
29301	A WIEN36	EUROPA-WIRTSCHAFTSSCHULEN GESELLSCHAFT M.B.H.
61955	A WIEN38	FACHHOCHSCHULE DES BFI WIEN GESELLSCHAFT M.B.H.
224798	A WIEN52	KONSERVATORIUM WIEN PRIVATUNIVERSITAET
217372	A WIEN63	FH CAMPUS WIEN - VEREIN ZUR FÖRDERUNG DES FACHHOCHSCHUL-, ENTWICKLUNGS- UND FORSCHUNGSZENTRUMS IM SÜDEN WIENS
220934	A WIEN64	MEDIZINISCHE UNIVERSITAET WIEN
230831	A WIEN65	DIPLOMATISCHE AKADEMIE WIEN
244373	A WIEN66	MODUL UNIVERSITY VIENNA
247985	A WIEN67	TCM PRIVATUNIVERSITÄT LI SHI ZHEN
255843	A WIEN68	SIGMUND FREUD PRIVATUNIVERSITÄT
27514	A WIENER01	FACHHOCHSCHULE WIENER NEUSTADT FÜR WIRTSCHAFT UND TECHNIK GMBH
227440	A WIENER04	THERESIANISCHE MILITÄRAKADEMIE - FACHHOCHSCHUL-DIPLOMSTUDIENGANG "MILITAERISCHE FUEHRUNG"
99999	A XX	Other Austria
103466	B ANTWERP01	UNIVERSITEIT ANTWERPEN
28117	B ANTWERP57	ARTESIS HOGESCHOOL ANTWERPEN
28223	B ANTWERP58	PLANTIJNHOGESCHOOL VAN DE PROVINCIE ANTWERPEN
27876	B ANTWERP59	KAREL DE GROTE HOGESCHOOL, KATHOLIEKE HOGESCHOOL ANTWERPEN, VZW
28095	B ANTWERP60	LESSIUS ANTWERPEN
223372	B ANTWERP61	HOGERE ZEEVAARTSCHOOL
27902	B BRUSSEL01	VRIJE UNIVERSITEIT BRUSSEL
223321	B BRUSSEL02	HUB-KUBRUSSEL
28154	B BRUSSEL05	HUB-EHSAL
27739	B BRUSSEL37	HOGESCHOOL SINT-LUKAS BRUSSEL
28152	B BRUSSEL43	HOGESCHOOL VOOR WETENSCHAP & KUNST
27954	B BRUSSEL46	ERASMUSHOGESCHOOL BRUSSEL
236423	B BRUSSEL47	VESALIUS COLLEGE
27921	B DIEPENB01	UNIVERSITEIT HASSELT
217390	B DIEPENB07	TRANSNATIONALE UNIVERSITEIT LIMBURG
28221	B GEEL07	KATHOLIEKE HOGESCHOOL KEMPEN
27910	B GENT01	UNIVERSITEIT GENT
28027	B GENT16	KATHOLIEKE HOGESCHOOL SINT-LIEVEN
28106	B GENT25	HOGESCHOOL GENT
211355	B GENT39	ARTEVELDEHOGESCHOOL
228298	B GENT40	ORPHEUS INSTITUUT
27866	B HASSELT03	XIOS HOGESCHOOL LIMBURG
28081	B HASSELT20	KATHOLIEKE HOGESCHOOL LIMBURG vzw
28033	B HASSELT21	PROVINCIALE HOGESCHOOL LIMBURG
216542	B HEVERLE05	EVANGELISCHE THEOLOGISCHE FACULTEIT
28179	B KORTRIJ01	KATHOLIEKE HOGESCHOOL ZUID-WEST-VLAANDEREN
27931	B KORTRIJ03	Hogeschool West-Vlaanderen
27945	B LEUVEN01	KATHOLIEKE UNIVERSITEIT LEUVEN
27962	B LEUVEN04	GROEP T - Leuven Hogeschool
28017	B LEUVEN18	KATHOLIEKE HOGESCHOOL LEUVEN
28142	B MECHELE14	LESSIUS MECHELEN VZW
99999	BENL XX	Other Belgium (nl)
43809	B ARLON08	HAUTE ECOLE CATHOLIQUE DU LUXEMBOURG BLAISE PASCAL
28209	B ARLON09	HAUTE ECOLE ROBERT SCHUMAN
28213	B BRUGGE11	KATHOLIEKE HOGESCHOOL BRUGGE-OOSTENDE
46134	B BRUXEL02	FACULTES UNIVERSITAIRES SAINT-LOUIS
28203	B BRUXEL04	UNIVERSITÉ LIBRE DE BRUXELLES
28192	B BRUXEL05	ACADEMIE ROYALE DES BEAUX-ARTS DE BRUXELLES, ECOLE SUPÉRIEURE DES ARTS
223824	B BRUXEL07	CONSERVATOIRE ROYAL DE BRUXELLES
27880	B BRUXEL15	ECOLE NATIONALE SUPÉRIEURE DES ARTS VISUELS DE LA CAMBRE
28090	B BRUXEL28	ECOLE COMMUNALE D'ENSEIGNEMENT SUPERIEUR DES ARTS DE L'IMAGE "LE 75"
28211	B BRUXEL81	HAUTE ECOLE COMMUNAUTE FRANCAISE BRUXELLES
28007	B BRUXEL82	HAUTE ECOLE EPHEC
29402	B BRUXEL83	HAUTE ECOLE FRANCISCO FERRER
27870	B BRUXEL84	HAUTE ECOLE GALILEE
219382	B BRUXEL85	HAUTE ECOLE LIBRE DE BRUXELLES ILYA PRIGOGINE ASBL
28053	B BRUXEL86	HAUTE ECOLE 'GROUPE ICHEC-ISC SAINT LOUIS-ISFSC'
27983	B BRUXEL87	HAUTE ECOLE LEONARD DE VINCI
28037	B BRUXEL88	HAUTE ECOLE LUCIA DE BROUCKERE
28143	B BRUXEL89	HAUTE ECOLE PAUL-HENRI SPAAK
219905	B BRUXEL90	ECOLE SUPÉRIEURE DES ARTS SAINT-LUC BRUXELLES
227696	B BRUXEL91	ERG-ESA (ECOLE DE RECHERCHE GRAPHIQUE - ECOLE SUPÉRIEURE DES ARTS
28133	B LIEGE01	UNIVERSITÉ DE LIÈGE
28062	B LIEGE02	ACADEMIE ROYALE DES BEAUX-ARTS DE LIEGE (ECOLE SUPERIEURE DES ARTS DE LA VILLE DE LIEGE)
234547	B LIEGE03	CONSERVATOIRE ROYAL DE LIEGE
219138	B LIEGE07	ECOLE SUPERIEURE DES ARTS SAINT-LUC DE LIEGE
27964	B LIEGE37	HAUTE ECOLE LIBRE MOSANE (HELMO)
66090	B LIEGE38	HAUTE ECOLE DE LA PROVINCE DE LIEGE
219256	B LIEGE42	HAUTE ECOLE DE LA VILLE DE LIEGE
27824	B LIEGE43	HAUTE ECOLE CHARLEMAGNE
27936	B LOUVAIN01	UNIVERSITÉ CATHOLIQUE DE LOUVAIN
223349	B LOUVAIN02	INSTITUT DES ARTS DE DIFFUSION (IAD)
27912	B MONS02	FACULTÉS UNIVERSITAIRES CATHOLIQUES DE MONS
240255	B MONS05	CONSERVATOIRE ROYAL DE MONS
47779	B MONS11	ECOLE SUPERIEURE DES ARTS PLASTIQUES ET VISUELS DE LA COMMUNAUTE FRANCAISE
220117	B MONS20	HAUTE ECOLE de la Communaute francaise EN HAINAUT
256525	B MONS21	UMONS
257622	B MONS22	HAUTE ECOLE LOUVAIN EN HAINAUT
259352	B MONS23	HAUTE ECOLE PROVINCIALE DU HAINAUT-CONDORCET
28006	B NAMUR01	FACULTES UNIVERSITAIRES NOTRE-DAME DE LA PAIX
28020	B NAMUR10	HAUTE ECOLE DE NAMUR (HENAM)
235451	B NAMUR11	HAUTE ECOLE ALBERT JACQUARD
260339	B NAMUR13	IMEP NAMUR
238979	B TOURNAI01	ACADEMIE DES BEAUX-ARTS DE LA VILLE DE TOURNAI
99999	BEFR XX	Other Belgium (fr)
228630	B BRUXEL01	ECOLE ROYALE MILITAIRE
235549	B EUPEN04	AUTONOME HOCHSCHULE IN DER DEUTSCHSPRACHIGEN GEMEINSCHAFT
99999	BEDE XX	Other Belgium (de)
220528	BG ALBENA01	INTERNATIONAL UNIVERSITY COLLEGE
66224	BG BLAGOEV02	UGOZAPADEN UNIVERSITET "NEOPHIT RILSKI" - BLAGOEVGRAD, BULGARIA
211054	BG BLAGOEV03	AMERICAN UNIVERSITY IN BULGARIA
245851	BG BOTEVGR02	INTERNATIONAL BUSINESS SCHOOL
81115	BG BOURGAS01	BURGASKI SVOBODEN UNIVERSITET
234083	BG BOURGAS02	PROF.DR. ASSEN ZLATAROV UNIVERSITY
83167	BG GABROVO01	TEHNITSCHESKI UNIVERSITET GABROVO
80231	BG PLEVEN01	Meditsinski Universitet - Pleven
60911	BG PLOVDIV01	AGRAREN UNIVERSITET - PLOVDIV
215295	BG PLOVDIV02	MEDITCINSKY UNIVERSITET - PLOVDIV
66671	BG PLOVDIV04	PLOVDIVSKI UNIVERSITET "PAISII HILENDARSKI"
82586	BG PLOVDIV05	UNIVERSITY OF FOOD TECHNOLOGIES
238085	BG PLOVDIV07	AKADEMIYA ZA MUZIKALNO, TANTSOVO I IZOBRAZITELNO IZKUSTVO
251161	BG PLOVDIV08	ЕВРОПЕЙСКИ КОЛЕЖ ПО ИКОНОМИКА И УПРАВЛЕНИЕ
244901	BG PLOVDIV09	HIGHER SCHOOL 'AGRICULTURAL COLLEGE'
66673	BG ROUSSE01	RUSENSKI UNIVERSITET "ANGEL KANCHEV"
210475	BG SHOUMEN01	SHUMENSKI UNIVERSITET EPISKOP KONSTANTIN PRESLAVSKI
85427	BG SOFIA02	NOV BULGARSKI UNIVERSITET
81915	BG SOFIA03	UNIVERSITY OF NATIONAL AND WORLD ECONOMY
85881	BG SOFIA04	UNIVERSITET PO ARCHITECTURA, STROITELSTVO I GEODESIA
67256	BG SOFIA06	SOFIISKI UNIVERSITET "SVETI KLIMENT OHRIDSKI"
210297	BG SOFIA08	НАЦИОНАЛНА ХУДОЖЕСТВЕНА АКАДЕМИЯ
234503	BG SOFIA09	MINNO-GEOLOGKI UNIVERSITET "SV. IVAN RILSKI"
82327	BG SOFIA11	MEDITSINSKI UNIVERSITET -SOFIA
76946	BG SOFIA12	LESOTEHNITCHESKI UNIVERSITET
252674	BG SOFIA13	НАЦИОНАЛНА МУЗИКАЛНА АКАДЕМИЯ "ПРОФ.ПАНЧО ВЛАДИГЕРОВ"
66389	BG SOFIA16	TEHNICHESKI UNIVERSITET SOFIA
66190	BG SOFIA17	NATZIONALNA SPORTNA AKADEMIA "VASIL LEVSKI"
223896	BG SOFIA18	NATZIONALNA AKADEMIYA ZA TEATRALNO I FILMOVO IZKUSTVO "KRUSTYO SARAFOV" (NATFIZ)
67508	BG SOFIA20	CHIMIKOTECHNOLOGICHEN I METALURGICHEN UNIVERSITET
102774	BG SOFIA21	VISSHE STROITELNO UCHILISHTE "LYUBEN KARAVELOV" - SOFIA
227465	BG SOFIA22	VISSHE TRANSPORTNO UCHILISHTE "TODOR KABLESHKOV", SOFIA
222051	BG SOFIA24	СПЕЦИАЛИЗИРАНО ВИСШЕ УЧИЛИЩЕ ПО БИБЛИОТЕКОЗНАНИЕ И ИНФОРМАЦИОННИ ТЕХНОЛОГИИ – СОФИЯ
230855	BG SOFIA26	COLLEGE OF MANAGEMENT, TRADE AND MARKETING - SOFIA (MT&M COLLEGE-SOFIA)
221578	BG SOFIA28	KOLEZH PO TELEKOMUNIKATSII I POSHTI
242537	BG SOFIA30	BALGARSKA AKADEMIA NA NAUKITE
230661	BG SOFIA31	VISCHE UCHILISTE PO ZASTRAHOVANE I FINANSI (VUZF)
256555	BG SOFIA32	АКАДЕМИЯ НА МИНИСТЕРСТВО НА ВЪТРЕШНИТЕ РАБОТИ
80213	BG STARA-Z01	TRAKIYSKI UNIVERSITET
223613	BG SVISHTO02	STOPANSKA AKADEMIA "D.A.TSENOV"
210397	BG VARNA01	VARNENSKI SVOBODEN UNIVERSITET "CHERNORIZETS HRABAR"
82804	BG VARNA02	TEHNICHESKI UNIVERSITET - VARNA
218696	BG VARNA03	MEDITSINSKI UNIVERSITET - VARNA
75429	BG VARNA04	IKONOMICHESKI UNIVERSITET - VARNA
240605	BG VARNA05	ВИСШЕ ВОЕННОМОРСКО УЧИЛИЩЕ "Н. Й. ВАПЦАРОВ"
82526	BG VELIKO01	VELIKOTURNOVSKI UNIVERSITET SV. SV. KIRIL I METODII
83399	BG VELIKO02	NATZIONALEN VOENEN UNIVERSITET VASSIL LEVSKI
99999	BG XX	Other Bulgaria
259274	CH BASEL01	UNIVERSITÄT BASEL
259230	CH BERN01	UNIVERSITÄT BERN
259460	CH BERN11	BERNER FACHHOCHSCHULE
259206	CH BERN12	PÄDAGOGISCHE HOCHSCHULE PHBERN
259604	CH BERN13	BERNER BILDUNGSZENTRUM PFLEGE
257513	CH BRUGG02	FACHHOCHSCHULE NORDWESTSCHWEIZ
258367	CH DELEMON02	HAUTE ÉCOLE SPÉCIALISÉE DE SUISSE OCCIDENTALE
258890	CH FRIBOUR01	UNIVERSITÉ DE FRIBOURG - UNIVERSITÄT FREIBURG
260115	CH FRIBOUR04	HAUTE ÉCOLE PÉDAGOGIQUE FRIBOURGEOISE (HEP FR)/ PÄDAGOGISCHE HOCHSCHULE FREIBURG (PH FR)
257598	CH GENEVE01	UNIVERSITÉ DE GENÈVE
257568	CH LAUSANN01	UNIVERSITÉ DE LAUSANNE
257708	CH LAUSANN06	ECOLE POLYTECHNIQUE FEDERALE DE LAUSANNE
260013	CH LAUSANN11	HAUTE ÉCOLE PÉDAGOGIQUE DU CANTON DE VAUD
259340	CH LUGANO01	UNIVERSITÀ DELLA SVIZZERA ITALIANA
260440	CH LUGANO02	SCUOLA UNIVERSITARIA PROFESSIONALE DELLA SVIZZERA ITALIANA
258668	CH LUZERN01	UNIVERSITÄT LUZERN
258545	CH LUZERN13	PÄDAGOGISCHE HOCHSCHULE ZENTRALSCHWEIZ
260119	CH LUZERN14	HOCHSCHULE LUZERN
258993	CH NEUCHAT01	UNIVERSITÉ DE NEUCHÂTEL
260179	CH ST.GALL08	FHO FACHHOCHSCHULE OSTSCHWEIZ
258912	CH ST-GALL09	UNIVERSITÄT ST. GALLEN
259224	CH ST-GALL11	PÄDAGOGISCHE HOCHSCHULE ST.GALLEN PHSG
259021	CH THURGAU01	PÄDAGOGISCHE HOCHSCHULE THURGAU
259408	CH WINTERT03	ZÜRCHER HOCHSCHULE FÜR ANGEWANDTE WISSENSCHAFTEN ZHAW
258369	CH ZURICH01	UNIVERSITÄT ZÜRICH
260137	CH ZURICH07	EIDGENÖSSISCHE TECHNISCHE HOCHSCHULE ZÜRICH
258655	CH ZURICH17	INTERKANTONALE HOCHSCHULE FÜR HEILPÄDAGOGIK ZÜRICH
257538	CH ZURICH20	ZÜRCHER HOCHSCHULE DER KÜNSTE
260099	CH ZURICH21	PÄDAGOGISCHE HOCHSCHULE ZÜRICH
99999	CH XX	Other Switzerland
223866	CY LARNACA01	P.A. COLLEGE - LARNACA
249542	CY LEFKOSI01	ΑΝΟΙΚΤΟ ΠΑΝΕΠΙΣΤΗΜΙΟ ΚΥΠΡΟΥ
259866	CY LEFKOSI02	THE CYPRUS INSTITUTE
245583	CY LIMASSO02	TEXNOLOGIKO PANEPISTIMIO KYPROU
209649	CY NICOSIA01	PANEPISTIMIO KYPROU
223479	CY NICOSIA04	PEDAGOGIKO INSTITOUTO KIPROU
221534	CY NICOSIA08	ANOTERO XENODOHIAKO INSTITUTO KYPROU
221975	CY NICOSIA10	COLLEGE OF TOURISM AND HOTEL MANAGEMENT
99577	CY NICOSIA11	CYPRUS COLLEGE - NICOSIA
223503	CY NICOSIA12	CYPRUS INTERNATIONAL INSTITUTE OF MANAGEMENT
217656	CY NICOSIA13	FREDERICK INSTITUTE OF TECHNOLOGY
98524	CY NICOSIA14	UNIVERSITY OF NICOSIA
228775	CY NICOSIA15	PHILIPS COLLEGE
230781	CY NICOSIA22	AMERICANOS COLLEGE
249087	CY NICOSIA23	FREDERICK UNIVERSITY CYPRUS
248569	CY NICOSIA24	EUROPEAN UNIVERSITY CYPRUS
256539	CY NICOSIA25	KES COLLEGE
256833	CY NICOSIA26	INTERCOLLEGE - CYPRUS
259033	CY NICOSIA27	ΚΟΛΛΕΓΙΟ ΚΑΣΑ
259200	CY NICOSIA28	INTERNAPA COLLEGE
210459	CY PRODROM01	DASIKO KOLLEGIO KYPROU
99999	CY XX	Other Cyprus
49565	CZ BRNO01	VYSOKÉ UCENÍ TECHNICKÉ V BRNE
45350	CZ BRNO02	MENDELOVA ZEMEDELSKÁ A LESNICKÁ UNIVERZITA V BRNO
46925	CZ BRNO03	JANACKOVA AKADEMIE MUZICKYCH UMENI V BRNE
51225	CZ BRNO05	MASARYKOVA UNIVERZITA
46938	CZ BRNO06	VETERINARNI A FARMACEUTICKA UNIVERZITA BRNO
223560	CZ BRNO08	NEWTON COLLEGE, A.S.
240725	CZ BRNO09	RASÍNOVA VYSOKÁ SKOLA S.R.O.
244707	CZ BRNO10	UNIVERZITA OBRANY
251469	CZ BRNO11	VYSOKÁ ŠKOLA KARLA ENGLIŠE, A.S.
260494	CZ BRNO12	VYSOKÁ ŠKOLA OBCHODNÍ A HOTELOVÁ, S.R.O.
48844	CZ CESKE01	JIHOCESKA UNIVERZITA V CESKYCH BUDEJOVICICH
228585	CZ CESKE03	VYSOKÁ SKOLA EVROPSKÝCH A REGIONÁLNÍCH STUDIÍ, O. P. S. (VSERS)
239585	CZ CESKE04	VYSOKA SKOLA TECHNICKA A EKONOMICKA V CESKYCH BUDEJOVICICH
218976	CZ EASLAV01	VYSSI ODBORNA SKOLA, STREDNI PRUMYSLOVA SKOLA A OBCHODNI AKADEMIE, CASLAV
48675	CZ HRADEC01	UNIVERZITA HRADEC KRÁLOVÉ
228576	CZ JIHLAVA02	VYSOKA SKOLA POLYTECHNICKA JIHLAVA
224218	CZ KLADNO01	STREDOCESKY VYSOKOSKOLSKY INSTITUT KLADNO
239727	CZ KLADNO02	SOUKROMA VYSSI ODBORNA SKOLA UZEMNE-SPRAVNI A STREDNI HOTELOVA SKOLA
244289	CZ KOLIN01	ACADEMIA RERUM CIVILIUM VYSOKÁ ŠKOLA POLITICKÝCH A SPOLEČENSKÝCH VĚD S.R.O.
253024	CZ KUNOVIC01	EVROPSKY POLYTECHNICKY INSTITUT S.R.O.
48246	CZ LIBEREC01	TECHNICKÁ UNIVERZITA V LIBERCI
237671	CZ MELNIK01	VYSSI ODBORNA SKOLA ZAHRADNICKA MELNIK
228316	CZ MLADA01	SKODA AUTO A. S. VYSOKA SKOLA
246145	CZ NEJDEK01	STREDNI SKOLA SOCIALNI PERSPEKTIVA A VYSSI ODBORNA SKOLA S.R.O.
46413	CZ OLOMOUC01	UNIVERZITA PALACKEHO V OLOMOUCI
218690	CZ OLOMOUC02	CARITAS - VYSSI ODBORNA SKOLA SOCIALNI
259690	CZ OLOMOUC03	MORAVSKÁ VYSOKÁ ŠKOLA OLOMOUC, O.P.S.
59958	CZ OPAVA01	SLEZSKA UNIVERZITA V OPAVE
49166	CZ OSTRAVA01	VYSOKA SKOLA BANSKA - TECHNICKA UNIVERZITA OSTRAVA
46583	CZ OSTRAVA02	OSTRAVSKÁ UNIVERZITA V OSTRAVE
211304	CZ OSTRAVA03	VYSOKÁ SKOLA PODNIKÁNÍ, A.S.
45721	CZ PARDUB01	UNIVERZITA PARDUBICE
236407	CZ PISEK01	Filmova akademie Miroslava Ondricka v Pisku, o.p.s.
250291	CZ PISEK02	VYSSI ODBORNA SKOLA VOLYNE
51707	CZ PLZEN01	ZÁPADOCESKÁ UNIVERZITA V PLZNI
228045	CZ PLZEN02	VYSOKA SKOLA V PLZNI
49509	CZ PRAHA01	VYSOKÁ SKOLA CHEMICKO-TECHNOLOGICKÁ V PRAZE
43207	CZ PRAHA02	CESKA ZEMEDELSKA UNIVERZITA V PRAZE
48421	CZ PRAHA03	AKADEMIE VYTVARNYCH UMENI V PRAZE
51777	CZ PRAHA04	AKADEMIE MÚZICKÝCH UMENÍ V PRAZE
50679	CZ PRAHA05	VYSOKA SKOLA UMELECKOPRUMYSLOVA V PRAZE
216268	CZ PRAHA06	CESKA REPUBLIKA - POLICEJNI AKADEMIE CESKE REPUBLIKY V PRAZE
50334	CZ PRAHA07	UNIVERZITA KARLOVA V PRAZE
47277	CZ PRAHA09	VYSOKÁ SKOLA EKONOMICKÁ V PRAZE
51698	CZ PRAHA10	CESKÉ VYSOKÉ UCENÍ TECHNICKÉ V PRAZE
250101	CZ PRAHA11	BANKOVNI INSTITUT VYSOKA SKOLA, A.S.
219004	CZ PRAHA12	VYSOKA SKOLA OBCHODNI V PRAZE, O.P.S
220990	CZ PRAHA13	VYSOKA SKOLA FINANCNI A SPRAVNI, O.P.S.
217272	CZ PRAHA14	VYSSI ODBORNA SKOLA ZDRAVOTNICKA a STREDNI ZDRAVOTNICKA SKOLA
219668	CZ PRAHA15	VYSSI ODBORNA SKOLA INFORMACNICH SLUZEB
217660	CZ PRAHA16	VYSOKA SKOLA HOTELOVA V PRAZE 8, S.R.O.
218308	CZ PRAHA17	ANGLO-AMERICKA VYSOKA SKOLA, O.P.S.
220457	CZ PRAHA18	METROPOLITNÍ UNIVERZITA PRAHA
223317	CZ PRAHA20	VYSOKÁ ŠKOLA MEZINÁRODNÍCH A VEŘEJNÝCH VZTAHŮ PRAHA
223726	CZ PRAHA21	UNIVERZITA JANA AMOSE KOMENSKÉHO PRAHA S.R.O.
224034	CZ PRAHA22	SOUKROMA VYSOKA SKOLA EKONOMICKYCH STUDII, S.R.O.
227333	CZ PRAHA23	VYSOKA SKOLA ZDRAVOTNICKA O.P.S.
233015	CZ PRAHA24	Vysoka skola telesne vychovy a sportu, Palestra s.r.o.
244155	CZ PRAHA25	LITERARNI AKADEMIE ( SOUKROMA VYSOKA SKOLA JOSEFA SKVORECKEHO )
245741	CZ PRAHA26	UNICORN COLLEGE
252934	CZ PRAHA27	MEZINÁRODNÍ BAPTISTICKÝ TEOLOGICKÝ SEMINÁŘ EVROPSKÉ BAPTISTICKÉ FEDERACE O.P.S.
251870	CZ PRAHA28	PRAŽSKÁ VYSOKÁ ŠKOLA PSYCHOSOCIÁLNÍCH STUDIÍ
251401	CZ PRAHA29	VYSOKA SKOLA REGIONALNIHO ROZVOJE, S.R.O.
257666	CZ PRAHA30	CEVRO INSTITUT, O.P.S.
260648	CZ PRAHA31	VYSOKÁ ŠKOLA CESTOVNÍHO RUCHU, HOTELNICTVÍ A LÁZEŇSTVÍ, S.R.O.
224543	CZ PREROV01	VYSOKA SKOLA LOGISTIKY, O.P.S. PREROV
240839	CZ PREROV02	VYSSI ODBORNA SKOLA ZIVNOSTENSKA, S. R. O., PREROV
238049	CZ TREBIC01	ZAPADOMORAVSKA VYSOKA SKOLA TREBIC, O.P.S.
47071	CZ USTINAD01	UNIVERZITA JANA EVANGELISTY PURKYNE V ÚSTÍ NAD LABEM
242923	CZ USTINAD02	VYSOKA SKOLA EKONOMIE A MANAGEMENTU (VSEM)
219456	CZ VALASSK01	OBCHODNÍ AKADEMIE A VYSSÍ ODBORNÁ SKOLA VALASSKÉ MEZIRÍCÍ
102246	CZ ZLIN01	UNIVERZITA TOMÁSE BATI VE ZLÍNE
259312	CZ ZNOJMO01	SOUKROMÁ VYSOKÁ ŠKOLA EKONOMICKÁ ZNOJMO S.R.O.
99999	CZ XX	Other Czech Republic
29982	D AACHEN01	RHEINISCH-WESTFAELISCHE TECHNISCHE HOCHSCHULE AACHEN
28343	D AACHEN02	FACHHOCHSCHULE AACHEN
29718	D AALEN01	HOCHSCHULE AALEN
227120	D ALFTER01	ALANUS HOCHSCHULE FÜR KUNST UND GESELLSCHAFT ALFTER, DEUTSCHLAND
70740	D AMBERG01	FACHHOCHSCHULE AMBERG-WEIDEN, HOCHSCHULE FUER ANGEWANDTE WISSENSCHAFTEN
103007	D ANSBACH01	HOCHSCHULE FÜR ANGEWANDTE WISSENSCHAFTEN - FACHHOCHSCHULE ANSBACH
245665	D ANSBACH02	AUGUSTANA-HOCHSCHULE
211325	D ASCHAFF01	HOCHSCHULE FÜR ANGEWANDTE WISSENSCHAFTEN - FACHHOCHSCHULE ASCHAFFENBURG
28403	D AUGSBUR01	UNIVERSITAET AUGSBURG
28411	D AUGSBUR02	FACHHOCHSCHULE AUGSBURG
227111	D BAD-HON01	INTERNATIONALE FACHHOCHSCHULE BAD HONNEF . BONN
29923	D BAMBERG01	OTTO-FRIEDRICH-UNIVERSITAET BAMBERG
234105	D BAUTZEN01	Berufsakademie Sachsen, Staatliche Studienakademie Bautzen
28423	D BAYREUT01	UNIVERSITÄT BAYREUTH
28550	D BERLIN01	FREIE UNIVERSITAET BERLIN
29899	D BERLIN02	TECHNISCHE UNIVERSITÄT BERLIN
28395	D BERLIN03	UNIVERSITAET DER KUENSTE BERLIN
28419	D BERLIN04	BEUTH HOCHSCHULE FÜR TECHNIK BERLIN
29763	D BERLIN05	ALICE-SALOMON-FACHHOCHSCHULE BERLIN
29933	D BERLIN06	HOCHSCHULE FÜR WIRTSCHAFT UND RECHT BERLIN
69700	D BERLIN10	EVANGELISCHE FACHHOCHSCHULE BERLIN
29975	D BERLIN13	HUMBOLDT-UNIVERSITAET ZU BERLIN
28367	D BERLIN14	FACHHOCHSCHULE FÜR TECHNIK UND WIRTSCHAFT BERLIN
71891	D BERLIN16	HOCHSCHULE FUER MUSIK 'HANNS EISLER' BERLIN
233589	D BERLIN17	HOCHSCHULE FueR SCHAUSPIELKUNST "ERNST BUSCH" BERLIN
29777	D BERLIN18	KUNSTHOCHSCHULE BERLIN-WEISSENSEE, HOCHSCHULE FUER GESTALTUNG
223817	D BERLIN20	KATHOLISCHE HOCHSCHULE FUER SOZIALWESEN BERLIN
227173	D BERLIN21	SRH HOCHSCHULE BERLIN
242619	D BERLIN22	EBC HOCHSHULE BERLIN
242863	D BERLIN23	BEST-SABEL-FACHHOCHSCHULE BERLIN
255845	D BERLIN24	H:G HOCHSCHULE FÜR GESUNDHEIT UND SPORT GMBH
256010	D BERLIN25	HERTIE SCHOOL OF GOVERNANCE
259138	D BERLIN26	BERLINER TECHNISCHE KUNSTHOCHSCHULE, BTK-FH, HOCHSCHULE FÜR GESTALTUNG
259284	D BERLIN27	FACHHOCHSCHULE DER POLIZEI DES LANDES BRANDENBURG
28532	D BIBERAC01	HOCHSCHULE BIBERACH
29885	D BIELEFE01	UNIVERSITAET BIELEFELD
29725	D BIELEFE02	FACHHOCHSCHULE BIELEFELD
221174	D BIELEFE05	FACHHOCHSCHULE DES MITTELSTANDS (FHM) BIELEFELD
29832	D BINGEN01	FACHHOCHSCHULE BINGEN
29880	D BOCHUM01	RUHR-UNIVERSITAET BOCHUM
29721	D BOCHUM02	FACHHOCHSCHULE BOCHUM - HOCHSCHULE FÜR TECHNIK UND WIRTSCHAFT
29791	D BOCHUM04	EVANGELISCHE FACHHOCHSCHULE RHEINLAND-WESTFALEN-LIPPE
242255	D BOCHUM05	TECHNISCHE FACHHOCHSCHULE GEORG AGRICOLA ZU BOCHUM
29901	D BONN01	RHEINISCHE FRIEDRICH-WILHELMS-UNIVERSITAET BONN
28726	D BRANDEN01	FACHHOCHSCHULE BRANDENBURG
28438	D BRAUNSC01	TECHNISCHE UNIVERSITAET CAROLO-WILHELMINA ZU BRAUNSCHWEIG
29910	D BRAUNSC02	HOCHSCHULE FUER BILDENDE KÜNSTE BRAUNSCHWEIG
237531	D BREITEN02	BA BREITENBRUNN
29862	D BREMEN01	UNIVERSITAET BREMEN
99263	D BREMEN03	HOCHSCHULE FUER KUENSTE
29988	D BREMEN04	HOCHSCHULE BREMEN
225170	D BREMEN07	HOCHSCHULE FÜR ÖFFENTLICHE VERWALTUNG
220150	D BREMEN09	Jacobs University Bremen gGmbH
29680	D BREMERH01	HOCHSCHULE BREMERHAVEN
216240	D BRUHL01	EUROPAEISCHE FACHHOCHSCHULE RHEIN/ERFT
251501	D BRUHL02	FACHHOCHSCHULE DES BUNDES FÜR ÖFFENTLICHE VERWALTUNG
232787	D BUXTEHU02	HOCHSCHULE 21 GEMEINNUETZIGE GMBH
253236	D CALW01	INTERNATIONALE HOCHSCHULE CALW - STAATLICH ANERKANNTE FACHHOCHSCHULE FÜR KREATIVPÄDAGOGIK UND KÜNSTLERISCHE THERAPIEN
249803	D CALW02	SRH HOCHSCHULE CALW
29949	D CHEMNIT01	Technische Universitaet Chemnitz
248183	D CHEMNIT02	PRIVATE FERNFACHHOCHSCHULE SACHSEN DER F+U UNTERNEHMENSGRUPPE
29780	D CLAUSTH01	TECHNISCHE UNIVERSITAET CLAUSTHAL
28732	D COBURG01	HOCHSCHULE FÜR ANGEWANDTE WISSENSCHAFTEN FACHHOCHSCHULE COBURG
28702	D COTTBUS01	BRANDENBURGISCHE TECHNISCHE UNIVERSITÄT COTTBUS
29695	D DARMSTA01	TECHNISCHE UNIVERSITAET DARMSTADT
28546	D DARMSTA02	Hochschule Darmstadt
29734	D DARMSTA03	EVANGELISCHE FACHHOCHSCHULE DARMSTADT
75132	D DEGGEND01	FACHHOCHSCHULE DEGGENDORF
221486	D DETMOLD01	HOCHSCHULE FÜR MUSIK DETMOLD
29783	D DORTMUN01	TECHNISCHE UNIVERSITÄT DORTMUND
28737	D DORTMUN02	FACHHOCHSCHULE DORTMUND
210610	D DORTMUN04	INTERNATIONAL SCHOOL OF MANAGEMENT ISM DORTMUND
29744	D DRESDEN01	HOCHSCHULE FUER TECHNIK UND WIRTSCHAFT DRESDEN (FH)
29756	D DRESDEN02	TECHNISCHE UNIVERSITÄT DRESDEN
29941	D DRESDEN04	HOCHSCHULE FUER BILDENDE KUENSTE DRESDEN
29751	D DRESDEN05	HOCHSCHULE FUER MUSIK CARL MARIA VON WEBER DRESDEN
43118	D DRESDEN07	EVANGELISCHE HOCHSCHULE FÜR SOZIALARBEIT DRESDEN
242887	D DRESDEN09	PALUCCA HOCHSCHULE FÜR TANZ DRESDEN
28538	D DUSSELD01	HEINRICH-HEINE-UNIVERSITAET DUESSELDORF
29653	D DUSSELD03	FACHHOCHSCHULE DUESSELDORF
234213	D DUSSELD06	ROBERT SCHUMANN HOCHSCHULE DUESSELDORF
43900	D EBERSWA1	FACHHOCHSCHULE EBERSWALDE
29755	D EICHSTA01	KATHOLISCHE UNIVERSITAET EICHSTAETT-INGOLSTADT
99508	D ELMSHOR01	FH NORDAKADEMIE
257523	D EMDEN02	HOCHSCHULE EMDEN/LEER
241599	D ERDING01	FACHHOCHSCHULE FUER ANGEWANDTES MANAGEMENT
28462	D ERFURT03	FACHHOCHSCHULE ERFURT
81971	D ERFURT05	UNIVERSITAET ERFURT
251968	D ERFURT06	ADAM-RIES FACHHOCHSCHULE
28318	D ERLANGE01	FRIEDRICH-ALEXANDER-UNIVERSITAET ERLANGEN-NUERNBERG
227777	D ERLANGE02	INSTITUT FUER FREMDSPRACHEN UND AUSLANDSKUNDE BEI DER UNIVERSITAET ERLANGEN-NUERNBERG
242333	D ESSEN02	FOLKWANG UNIVERSITÄT DER KÜNSTE
250937	D ESSEN03	FOM FACHHOCHSCHULE FÜR OEKONOMIE UND MANAGEMENT GEMEINNÜTZIGE GMBH
220383	D ESSEN04	UNIVERSITÄT DUISBURG-ESSEN
28315	D ESSLING03	HOCHSCHULE ESSLINGEN
28758	D FLENSBU01	UNIVERSITAET FLENSBURG
28393	D FLENSBU02	FACHHOCHSCHULE FLENSBURG
28247	D FRANKFU01	JOHANN WOLFGANG GOETHE-UNIVERSITAET
220960	D FRANKFU02	HOCHSCHULE FUER MUSIK UND DARSTELLENDE KUNST FRANKFURT AM MAIN
224883	D FRANKFU03	STAATLICHE HOCHSCHULE FÜR BILDENDE KÜNSTE - STÄDELSCHULE -
28378	D FRANKFU04	FACHHOCHSCHULE FRANKFURT AM MAIN - UNIVERSITY OF APPLIED SCIENCES
28365	D FRANKFU06	PHILOSOPHISCH-THEOLOGISCHE HOCHSCHULE SANKT GEORGEN FRANKFURT AM MAIN
29844	D FRANKFU07	Frankfurt School of Finance & Management
29850	D FRANKFU08	EUROPA-UNIVERSITAET VIADRINA FRANKFURT (ODER)
248827	D FRANKFU09	DIPLOMA FACHHOCHSCHULE NORDHESSEN
259164	D FRANKFU10	ACCADIS HOCHSCHULE BAD HOMBURG
28721	D FREIBER01	TU BERGAKADEMIE FREIBERG
28409	D FREIBUR01	ALBERT-LUDWIGS-UNIVERSITÄT FREIBURG IM BREISGAU
28057	D FREIBUR02	PÄDAGOGISCHE HOCHSCHULE FREIBURG IM BREISGAU
75326	D FREIBUR03	HOCHSCHULE FUER MUSIK FREIBURG IM BREISGAU
29889	D FREIBUR04	KATHOLISCHE HOCHSCHULE FREIBURG
55867	D FREIBUR05	EVANGELISCHE FACHHOCHSCHULE FREIBURG - HOCHSCHULE FUER SOZIALE ARBEIT, DIAKONIE UND RELIGIONSPAEDAGOGIK
29847	D FREISIN01	FACHHOCHSCHULE WEIHENSTEPHAN
242195	D FRIEDRI01	ZEPPELIN UNIVERSITY
29877	D FULDA01	HOCHSCHULE FULDA-UNIVERSITY OF APPLIED SCIENCES
257632	D FULDA03	THEOLOGISCHE FAKULTÄT FULDA
29893	D FURTWAN01	FACHHOCHSCHULE FURTWANGEN
242673	D GELSENK01	FACHHOCHSCHULE FÜR ÖFFENTLICHE VERWALTUNG NORDRHEIN-WESTFALEN
29707	D GELSENK02	FACHHOCHSCHULE GELSENKIRCHEN
256008	D GERA01	SRH FACHHOCHSCHULE FÜR GESUNDHEIT GERA GMBH
29801	D GIESSEN01	JUSTUS-LIEBIG-UNIVERSITAET GIESSEN
29883	D GIESSEN02	TECHNISCHE HOCHSCHULE MITTELHESSEN
249582	D GLAUCHA02	STAATLICHE STUDIENAKADEMIE GLAUCHAU
29749	D GOTTING01	GEORG-AUGUST-UNIVERSITAET GOETTINGEN
242559	D GOTTING02	PRIVATE FACHHOCHSCHULE GÖTTINGEN
28709	D GREIFS01	ERNST-MORITZ-ARNDT-UNIVERSITÄT GREIFSWALD
233507	D GUESTRO01	BALTIC COLLEGE
53071	D HAGEN01	FERNUNIVERSITÄT IN HAGEN
28246	D HALLE01	MARTIN-LUTHER-UNIVERSITAET HALLE-WITTENBERG
29963	D HALLE03	BURG GIEBICHENSTEIN - HOCHSCHULE FUER KUNST UND DESIGN HALLE
29770	D HAMBURG01	UNIVERSITAET HAMBURG
28696	D HAMBURG03	TECHNISCHE UNIVERSITAET HAMBURG-HARBURG
28402	D HAMBURG04	HOCHSCHULE FÜR BILDENDE KÜNSTE HAMBURG
29752	D HAMBURG05	HOCHSCHULE FÜR MUSIK UND THEATER HAMBURG
29782	D HAMBURG06	HOCHSCHULE FÜR ANGEWANDTE WISSENSCHAFTEN HAMBURG
217708	D HAMBURG08	HELMUT-SCHMIDT-UNIVERSITÄT/UNIVERSITÄT DER BUNDESWEHR HAMBURG
102425	D HAMBURG10	HOCHSCHULE FÜR RECHTSWISSENSCHAFT GMBH
221102	D HAMBURG11	HAMBURG MEDIA SCHOOL
130323	D HAMBURG12	HAFENCITY UNIVERSITAT HAMBURG - UNIVERSITAT FUR BAUKUNST UND METROPOLENENTWICKLUNG (HCU HAMBURG)
251702	D HAMBURG13	HSBA HAMBURG SCHOOL OF BUSINESS ADMINISTRATION
254177	D HAMBURG14	EBC EURO BUSINESS COLLEGE GMBH
256432	D HAMBURG15	EVANGELISCHE HOCHSCHULE FÜR SOZIALE ARBEIT UND DIAKONIE HAMBURG
257467	D HAMBURG16	HOCHSCHULE DER POLIZEI HAMBURG
260217	D HAMBURG17	AMD AKADEMIE MODE & DESIGN
28261	D HANNOVE01	GOTTFRIED WILHELM LEIBNIZ UNIVERSITAET HANNOVER
30280	D HANNOVE02	MEDIZINISCHE HOCHSCHULE HANNOVER
29908	D HANNOVE03	TIERAERZTLICHE HOCHSCHULE HANNOVER, Stiftung
29957	D HANNOVE04	HOCHSCHULE FÜR MUSIK UND THEATER HANNOVER
28448	D HANNOVE05	FACHHOCHSCHULE HANNOVER
258898	D HANNOVE08	KOMMUNALE HOCHSCHULE FÜR VERWALTUNG IN NIEDERSACHSEN
258910	D HANNOVE09	FACHHOCHSCHULE FÜR DIE WIRTSCHAFT HANNOVER
28762	D HEIDE01	FACHHOCHSCHULE WESTKÜSTE
29870	D HEIDELB01	RUPRECHT-KARLS-UNIVERSITAET HEIDELBERG
29894	D HEIDELB02	PAEDAGOGISCHE HOCHSCHULE HEIDELBERG
220774	D HEIDELB04	Hochschule fuer Juedische Studien
239195	D HEIDELB05	SRH HOCHSCHULE HEIDELBERG
227081	D HEIDENH02	BERUFSAKADEMIE HEIDENHEIM
29697	D HEILBRO01	HOCHSCHULE HEILBRONN
29735	D HILDESH01	UNIVERSITAET HILDESHEIM
28457	D HILDESH02	HAWK HOCHSCHULE HILDESHEIM/HOLZMINDEN/GOETTINGEN
28328	D HOF01	Hochschule fuer Angewandte Wissenschaften - Fachhochschule Hof
221442	D IDSTEIN01	HOCHSCHULE FRESENIUS - UNIVERSITY OF APPLIED SCIENCES
29807	D ILMENAU01	TECHNISCHE UNIVERSITAET ILMENAU
210331	D INGOLST01	FACHHOCHSCHULE INGOLSTADT
29712	D ISERLOH01	FACHHOCHSCHULE SUEDWESTFALEN
223621	D ISERLOH02	BUSINESS AND INFORMATION TECHNOLOGY SCHOOL
67550	D ISNY01	NTA HOCHSCHULE ISNY STAATLICH ANERKANNTE FACHHOCHSCHULE
29825	D JENA01	FRIEDRICH-SCHILLER-UNIVERSITÄT JENA
29796	D JENA02	FACHHOCHSCHULE JENA
29778	D KAISERS01	TECHNISCHE UNIVERSITÄT KAISERSLAUTERN
231563	D KAISERS02	FACHHOCHSCHULE KAISERSLAUTERN
29815	D KARLSRU01	UNIVERSITÄT KARLSRUHE (TH)
29729	D KARLSRU02	PAEDAGOGISCHE HOCHSCHULE KARLSRUHE
29842	D KARLSRU03	HOCHSCHULE FUER MUSIK KARLSRUHE
29848	D KARLSRU04	STAATLICHE AKADEMIE DER BILDENDEN KÜNSTE KARLSRUHE
28173	D KARLSRU05	HOCHSCHULE KARLSRUHE - TECHNIK UND WIRTSCHAFT
223537	D KARLSRU06	STAATLICHE HOCHSCHULE FUER GESTALTUNG KARLSRUHE (HFG KARLSRUHE)
215399	D KARLSRU07	BERUFSAKADEMIE KARLSRUHE
228223	D KARLSRU08	MERKUR INTERNATIONALE FH KARLSRUHE
29917	D KASSEL01	UNIVERSITAET KASSEL
227706	D KEHL01	HOCHSCHULE FÜR ÖFFENTLICHE VERWALTUNG KEHL
29741	D KEMPTEN01	HOCHSCHULE FÜR ANGEWANDTE WISSENSCHAFTEN KEMPTEN
256156	D KEMPTEN02	FACHAKADEMIE FÜR FREMDSPRACHENBERUFE - IFB KEMPTEN
28321	D KIEL01	CHRISTIAN-ALBRECHTS-UNIVERSITÄT ZU KIEL
29918	D KIEL03	FACHHOCHSCHULE KIEL
227713	D KIEL04	WIRTSCHAFTSAKADEMIE SCHLESWIG-HOLSTEIN GMBH
29784	D KIEL05	Muthesius Kunsthochschule
258916	D KLEVE01	HOCHSCHULE RHEIN-WAAL
29748	D KOBLENZ01	FACHHOCHSCHULE KOBLENZ - UNIVERSITY OF APPLIED SCIENCES
28509	D KOBLENZ02	UNIVERSITAET KOBLENZ-LANDAU
29831	D KOBLENZ03	WHU - Otto Beisheim School of Management
29855	D KOLN01	UNIVERSITAET ZU KOELN
28773	D KOLN02	DEUTSCHE SPORTHOCHSCHULE KOELN
28560	D KOLN03	HOCHSCHULE FÜR MUSIK KÖLN
29852	D KOLN04	FACHHOCHSCHULE KOELN
28333	D KOLN05	KATHOLISCHE FACHHOCHSCHULE NORDRHEIN-WESTFALEN
227755	D KOLN07	RHEINISCHE FACHHOCHSCHULE KOELN GGMBH
258354	D KOLN12	COLOGNE BUSINESS SCHOOL
29950	D KONSTAN01	UNIVERSITAET KONSTANZ
29859	D KONSTAN02	HOCHSCHULE KONSTANZ
29740	D KOTHEN01	HOCHSCHULE ANHALT (FH)
29709	D KREFELD01	HOCHSCHULE NIEDERRHEIN, NIEDERRHEIN UNIVERSITY OF APPLIED SCIENCES
251223	D LAHR01	WHL WISSENSCHAFTLICHE HOCHSCHULE LAHR
29765	D LANDSHU01	FACHHOCHSCHULE LANDSHUT - HOCHSCHULE FÜR WIRTSCHAFT - SOZIALWESEN - TECHNIK
29687	D LEIPZIG01	UNIVERSITAET LEIPZIG
29936	D LEIPZIG02	HOCHSCHULE FUER TECHNIK, WIRTSCHAFT UND KULTUR LEIPZIG (FH)
220193	D LEIPZIG04	HOCHSCHULE FUER GRAFIK UND BUCHKUNST LEIPZIG
28474	D LEIPZIG05	HOCHSCHULE FUER MUSIK UND THEATER 'FELIX MENDELSSOHN BARTHOLDY' LEIPZIG
28749	D LEIPZIG09	HANDELSHOCHSCHULE LEIPZIG GGMBH
219252	D LEIPZIG10	HOCHSCHULE FUR TELEKOMMUNIKATION LEIPZIG
255317	D LEIPZIG14	AKAD HOCHSCHULE LEIPZIG
29742	D LEMGO01	HOCHSCHULE OSTWESTFALEN-LIPPE
218834	D LORRACH01	BERUFSAKADEMIE LÖRRACH
28436	D LUBECK01	UNIVERSITAET ZU LUEBECK
48944	D LUBECK02	MUSIKHOCHSCHULE LÜBECK
236521	D LUBECK03	FACHHOCHSCHULE LUEBECK
29736	D LUDWIGB01	PÄDAGOGISCHE HOCHSCHULE LUDWIGSBURG
235835	D LUDWIGB03	Fachhochschule Ludwigsburg - Hochschule fuer oeffentliche Verwaltung und Finanzen
29731	D LUDWIGH01	FACHHOCHSCHULE LUDWIGSHAFEN AM RHEIN
29819	D LUNEBUR01	LEUPHANA UNIVERSITÄT LÜNEBURG
28744	D MAGDEBU01	OTTO-VON-GUERICKE-UNIVERSITAET MAGDEBURG
29972	D MAGDEBU04	HOCHSCHULE MAGDEBURG-STENDAL (FH)
29716	D MAINZ01	JOHANNES GUTENBERG-UNIVERSITAET MAINZ
251003	D MAINZ05	KATHOLISCHE FACHHOCHSCHULE MAINZ
29671	D MAINZ08	FACHHOCHSCHULE MAINZ - UNIVERSITY OF APPLIED SCIENCES
28729	D MANNHEI01	UNIVERSITAET MANNHEIM
219604	D MANNHEI02	STAATLICHE HOCHSCHULE FÜR MUSIK UND DARSTELLENDE KUNST MANNHEIM
29715	D MANNHEI03	Hochschule Mannheim
251541	D MANNHEI06	HOCHSCHULE DER BUNDESAGENTUR FÜR ARBEIT
65009	D MANNHEI08	BERUFSAKADEMIE MANNHEIM
224015	D MANNHEI09	POPAKADEMIE BADEN-WÜRTTEMBERG
29958	D MARBURG01	PHILIPPS-UNIVERSITAET MARBURG
253391	D MEISSEN01	FACHHOCHSCHULE DER SÄCHSISCHEN VERWALTUNG MEIßEN
28766	D MERSEB02	HOCHSCHULE MERSEBURG (FH)
29767	D MITTWEI01	HOCHSCHULE MITTWEIDA
28716	D MOSBACH01	BERUFSAKADEMIE MOSBACH STAATLICHE STUDIENAKADEMIE
29853	D MUNCHEN01	LUDWIG-MAXIMILIANS-UNIVERSITAET MUENCHEN
28692	D MUNCHEN02	TECHNISCHE UNIVERSITAET MUENCHEN
218880	D MUNCHEN03	HOCHSCHULE FÜR MUSIK UND THEATER MÜNCHEN
29685	D MUNCHEN04	AKADEMIE DER BILDENDEN KÜNSTE MÜNCHEN
253445	D MUNCHEN05	HOCHSCHULE FÜR FERNSEHEN UND FILM MÜNCHEN
28778	D MUNCHEN06	HOCHSCHULE FÜR ANGEWANDTE WISSENSCHAFTEN - FH MÜNCHEN
29840	D MUNCHEN07	KATHOLISCHE STIFTUNGSFACHHOCHSCHULE MÜNCHEN - ABT. BENEDIKTBEUERN UND MÜNCHEN
29913	D MUNCHEN08	FACHHOCHSCHULE FUR OFFENTLICHE VERWALTUNG UND RECHTSPFLEGE IN BAYERN
29925	D MUNCHEN10	UNIVERSITÄT DER BUNDESWEHR MÜNCHEN
79727	D MUNCHEN11	SPRACHEN & DOLMETSCHER INSTITUT MÜNCHEN (SDI)
250995	D MUNCHEN12	MUNICH BUSINESS SCHOOL
227965	D MUNCHEN13	FACHAKADEMIE FUER FREMDSPRACHENBERUFE DES FREMDSPRACHENINSTITUTS DER LANDESHAUPTSTADT MÜNCHEN
28449	D MUNSTER01	WESTFAELISCHE WILHELMS-UNIVERSITAET MUENSTER
29875	D MUNSTER02	FACHHOCHSCHULE MUENSTER
221963	D MUNSTER05	KUNSTAKADEMIE MÜNSTER - HOCHSCHULE FÜR BILDENDE KÜNSTE
29914	D NEUBRAN02	HOCHSCHULE NEUBRANDENBURG
252182	D NIENBUR01	POLIZEIAKADEMIE NIEDERSACHSEN
53609	D NORDHAU01	FACHHOCHSCHULE NORDHAUSEN
210410	D NURNBER01	AKADEMIE DER BILDENDEN KUENSTE IN NUERNBERG
29705	D NURNBER02	GEORG-SIMON-OHM-FACHHOCHSCHULE NUERNBERG
219566	D NURNBER03	EVANGELISCHE FACHHOCHSCHULE NUERNBERG
239607	D NURNBER04	HOCHSCHULE FÜR MUSIK NÜRNBERG
29872	D NURTING01	HOCHSCHULE FÜR WIRTSCHAFT UND UMWELT NÜRTINGEN-GEISLINGEN
247491	D NURTING02	HOCHSCHULE FÜR KUNSTTHERAPIE NÜRTINGEN STAATLICH ANERKANNTE FACHHOCHSCHULE DER STIFTUNG FÜR KUNST UND THERAPIE (HKT)
210375	D OESTRIC01	EUROPEAN BUSINESS SCHOOL (EBS), INTERNATIONAL UNIVERSITY SCHLOß REICHARTSHAUSEN
29793	D OFFENBA01	HOCHSCHULE FÜR GESTALTUNG OFFENBACH AM MAIN
29803	D OFFENBU01	HOCHSCHULE OFFENBURG - HOCHSCHULE FÜR TECHNIK, WIRTSCHAFT UND MEDIEN
28714	D OLDENBU01	CARL VON OSSIETZKY-UNIVERSITÄT OLDENBURG
29835	D OSNABRU01	UNIVERSITAET OSNABRUECK
29857	D OSNABRU02	HOCHSCHULE OSNABRÜCK
256242	D OTTERSB02	FACHHOCHSCHULE OTTERSBERG
28357	D PADERBO01	UNIVERSITAET PADERBORN
250097	D PADERBO04	FACHHOCHSCHULE DER WIRTSCHAFT (FHDW)
255557	D PADERBO05	THEOLOGISCHE FAKULTAET PADERBORN
29703	D PASSAU01	UNIVERSITAET PASSAU
28371	D PFORZHE01	HOCHSCHULE PFORZHEIM
28276	D POTSDAM01	UNIVERSITAET POTSDAM
237071	D POTSDAM02	HOCHSCHULE FUER FILM UND FERNSEHEN "KONRAD WOLF" POTSDAM-BABELSBERG
28857	D POTSDAM03	FACHHOCHSCHULE POTSDAM
260042	D POTSDAM04	BSP - BUSINESS SCHOOL POTSDAM GMBH
28518	D RAVENSB01	HOCHSCHULE RAVENSBURG-WEINGARTEN - TECHNIK, WIRTSCHAFT, SOZIALWESEN
29932	D RAVENSB02	BERUFSAKADEMIE RAVENSBURG - STAATLICHE STUDIENAKADEMIE
28568	D REGENSB01	UNIVERSITAET REGENSBURG
29920	D REGENSB02	FACHHOCHSCHULE REGENSBURG
252201	D REGENSB03	HOCHSCHULE FÜR KATHOLISCHE KIRCHENMUSIK UND MUSIKPÄDAGOGIK REGENSBURG
30269	D REUTLIN02	HOCHSCHULE REUTLINGEN
101890	D REUTLIN03	EVANGELISCHE HOCHSCHULE LUDWIGSBURG
239307	D RIEDLIN01	FERNFACHHOCHSCHULE RIEDLINGEN
221588	D RIESA01	Staatliche Studienakademie Riesa
28592	D ROSENHE01	HOCHSCHULE FÜR ANGEWANDTE WISSENSCHAFTEN - FACHHOCHSCHULE ROSENHEIM
28465	D ROSTOCK01	UNIVERSITAET ROSTOCK
29771	D ROSTOCK02	HOCHSCHULE FUER MUSIK UND THEATER ROSTOCK
28622	D ROTTENB01	HOCHSCHULE FUER FORSTWIRTSCHAFT ROTTENBURG
29866	D SAARBRU01	UNIVERSITAET DES SAARLANDES
28602	D SAARBRU03	HOCHSCHULE FÜR TECHNIK UND WIRTSCHAFT (HTW) DES SAARLANDES
47102	D SAARBRU07	HOCHSCHULE DER BILDENDEN KUENSTE SAAR(HBKsaar)
255296	D SAARBRU08	HOCHSCHULE FÜR MUSIK SAAR
29939	D SCHMALK01	FACHHOCHSCHULE SCHMALKALDEN
78999	D SCHWAG01	PAEDAGOGISCHE HOCHSCHULE SCHWAEBISCH GMUEND
29930	D SCHWA-G02	HOCHSCHULE FUER GESTALTUNG SCHWAEBISCH GMUEND
28717	D SENFTEN01	FACHHOCHSCHULE LAUSITZ
28777	D SIEGEN01	Universitaet Siegen
210498	D SIGMARI01	HOCHSCHULE ALBSTADT-SIGMARINGEN
256300	D SPEYER02	DEUTSCHE HOCHSCHULE FUER VERWALTUNGSWISSENSCHAFTEN SPEYER
220438	D ST-AUGU02	HOCHSCHULE BONN-RHEIN-SIEG
28375	D STRALSU01	FACHHOCHSCHULE STRALSUND - University of Applied Sciences
28252	D STUTTGA01	UNIVERSITÄT STUTTGART
29776	D STUTTGA02	UNIVERSITÄT HOHENHEIM
210533	D STUTTGA03	STAATLICHE HOCHSCHULE FUR MUSIK UND DARSTELLENDE KUNST STUTTGART
29841	D STUTTGA04	STAATLICHE AKADEMIE DER BILDENDEN KUENSTE STUTTGART
28456	D STUTTGA05	HOCHSCHULE FÜR TECHNIK STUTTGART
29943	D STUTTGA06	HOCHSCHULE DER MEDIEN STUTTGART
220302	D STUTTGA09	MERZ AKADEMIE HOCHSCHULE FUER GESTALTUNG STUTTGART STAATLICH ANERKANNTE FACHHOCHSCHULE
28754	D STUTTGA10	BERUFSAKADEMIE STUTTGART - STAATLICHE STUDIENAKADEMIE
28770	D TRIER01	UNIVERSITAET TRIER
29829	D TRIER02	FACHHOCHSCHULE TRIER - HOCHSCHULE FUER TECHNIK, WIRTSCHAFT UND GESTALTUNG
28311	D TRIER03	THEOLOGISCHE FAKULTÄT TRIER
28706	D TROSSIN01	STAATLICHE HOCHSCHULE FUER MUSIK TROSSINGEN
29861	D TUBINGE01	EBERHARD KARLS UNIVERSITAET TUEBINGEN
29900	D ULM01	UNIVERSITAET ULM
29720	D ULM02	HOCHSCHULE ULM - Technik, Informatik & Medien
65277	D ULM03	NEU-ULM FACHHOCHSCHULE FÜR ANGEWANDTE WISSENSCHAFTEN
29858	D VECHTA02	HOCHSCHULE VECHTA
218080	D VILLING02	DUALE HOCHSCHULE BADEN-WÜRTTEMBERG VILLINGEN-SCHWENNINGEN
29761	D WEDEL01	FACHHOCHSCHULE WEDEL
28470	D WEIMAR01	BAUHAUS-UNIVERSITÄT WEIMAR
28751	D WEIMAR02	Hochschule fuer Musik FRANZ LISZT Weimar
28719	D WEINGAR01	PÄDAGOGISCHE HOCHSCHULE WEINGARTEN
29965	D WERNIGE01	HOCHSCHULE HARZ- HOCHSCHULE FÜR ANGEWANDTE WISSENSCHAFTEN (FH)
28268	D WIESBAD01	HOCHSCHULE RHEINMAIN / RHEINMAIN UNIVERSITY OF APPLIED SCIENCES / WIESBADEN RÜSSELSHEIM GEISENHEIM
29754	D WILDAU01	TECHNISCHE FACHHOCHSCHULE WILDAU
258814	D WILHELM02	JADE HOCHSCHULE
29874	D WISMAR01	HOCHSCHULE WISMAR
29700	D WITTEN02	PRIVATE UNIVERSITAET WITTEN/HERDECKE GGMBH
27900	D WOLFENB01	FACHHOCHSCHULE BRAUNSCHWEIG-WOLFENBUETTEL
28418	D WORMS01	FACHHOCHSCHULE WORMS
29681	D WUPPERT01	BERGISCHE UNIVERSITÄT WUPPERTAL
214639	D WUPPERT02	KIRCHLICHE HOCHSCHULE WUPPERTAL/BETHEL
29952	D WURZBUR01	JULIUS-MAXIMILIANS-UNIVERSITAET WUERZBURG
233119	D WURZBUR02	HOCHSCHULE FÜR MUSIK WÜRZBURG
29966	D WURZBUR03	HOCHSCHULE FÜR ANGEWANDTE WISSENSCHAFTEN WUERZBURG-SCHWEINFURT
29916	D ZITTAU01	HOCHSCHULE ZITTAU/GOERLITZ (FH)
237291	D ZITTAU02	INTERNATIONALES HOCHSCHULINSTITUT (IHI) ZITTAU
29750	D ZWICKAU01	WESTSAECHSISCHE HOCHSCHULE ZWICKAU
99999	D XX	Other Germany
29075	DK ALBORG01	AALBORG UNIVERSITET
245615	DK ALBORG02	PROFESSIONSHØJSKOLEN UNIVERSITY COLLEGE NORDJYLLAND
224545	DK ALBORG03	NORDJYSK MUSIKKONSERVATORIUM
29037	DK ARHUS01	AARHUS UNIVERSITET
28964	DK ARHUS04	ARKITEKTSKOLEN AARHUS
223288	DK ARHUS05	DET JYSKE MUSIKKONSERVATORIUM
28818	DK ARHUS08	INGENIØRHØJSKOLEN I ÅRHUS
28982	DK ARHUS10	DANMARKS MEDIE-OG JOURNALISTHOEJSKOLE
234939	DK ARHUS26	ERHVERVSAKADEMI AARHUS
235681	DK ARHUS27	Det Jyske Kunstakademi
239665	DK ARHUS28	AARHUS MASKINMESTERSKOLE
256178	DK ESBJERG18	ERHVERVSAKADEMI SYD VEST
260377	DK ESBJERG19	UNIVERSITY COLLEGE SYDDANMARK
254664	DK FREDERA02	FREDERICIA MASKINMESTERSKOLE
251966	DK FREDERI09	MARTEC
254090	DK HERNING01	ERHVERVSAKADEMI MIDTVEST
227529	DK HERNING08	TEKO CENTER DANMARK
29150	DK KOBENHA01	KOEBENHAVNS UNIVERSITET
28999	DK KOBENHA05	HANDELSHØJSKOLEN I KØBENHAVN
29153	DK KOBENHA06	KUNSTAKADEMIETS ARKITEKTSKOLE
29056	DK KOBENHA14	INGENIØRHØJSKOLEN I KØBENHAVN
28932	DK KOBENHA32	NIELS BROCK COPENHAGEN BUSINESS COLLEGE
219658	DK KOBENHA38	DET KONGELIGE DANSKE KUNSTAKADEMI, KONSERVATORSKOLEN
219468	DK KOBENHA39	RYTMISK MUSIKKONSERVATORIUM
221666	DK KOBENHA52	IT-UNIVERSITETET I KØBENHAVN
237081	DK KOBENHA54	STATENS TEATERSKOLE
242987	DK KOBENHA55	PROFESSIONSHØJSKOLEN METROPOL
250017	DK KOBENHA56	PROFESSIONSHØJ-SKOLEN UCC
256132	DK KOBENHA57	ERHVERVSAKADEMIET COPENHAGEN BUSINESS ACADEMY
256318	DK KOBENHA58	KØBENHAVNS ERHVERVSAKADEMI
257074	DK KOGE03	ERHVERVSAKADEMI SJÆLLAND
45563	DK KOLDING07	DESIGNSKOLEN KOLDING
255976	DK KOLDING10	ERHVERVSAKADEMI KOLDING
28888	DK KOPENHA10	DANMARKS BIBLIOTEKSSKOLE
28998	DK KOPENHA26	DANMARKS DESIGNSKOLE
102670	DK KOPENHA37	DET KONGELIGE DANSKE KUNSTAKADEMI BILLEDKUNSTSKOLERNE
29158	DK LYNGBY01	DANMARKS TEKNISKE UNIVERSITET
229264	DK LYNGBY02	KØBENHAVNS MASKINMESTERSKOLE OG ELINSTALLATØRSKOLE
29064	DK LYNGBY04	ERHVERVSAKADEMIET KØBENHAVN NORD
256954	DK NUUK01	ILISIMATUSARFIK, UNIVERSITY OF GREENLAND
28824	DK ODENSE01	SYDDANSK UNIVERSITET
29025	DK ODENSE10	TIETGENSKOLEN
232723	DK ODENSE16	Det Fynske Kunstakademi
255861	DK ODENSE21	ERHVERVSAKADEMIET LILLEBAELT
260075	DK ODENSE22	SYDDANSK MUSIKKONSERVATORIUM & SKUESPILLERSKOLE
29042	DK RANDERS02	ERHVERVSAKADEMI DANIA
256683	DK RANDERS04	ERHVERVSAKADEMI DANIA
243723	DK RISSKOV06	VIA UNIVERSITY COLLEGE
29068	DK ROSKILD01	ROSKILDE UNIVERSITET
244935	DK SORO02	UNIVERSITY COLLEGE SJÆLLAND
236019	DK SVENBO05	SIMAC
247769	DK VEJLE06	PROFESSIONSHOEJSKOLEN LILLEBAELT
99999	DK XX	Other Denmark
238437	E ALBACET01	IESO DE AGUAS NUEVAS
239437	E ALBACET02	IES ESCULTOR JOSÉ LUIS SÁNCHEZ
242495	E ALBACET03	IES TOMAS NAVARRO TOMAS
246117	E ALBACET05	IES LEONARDO DA VINCI
247275	E ALBACET06	IES HERMINIO ALMENDROS
248299	E ALBACET07	I.E.S. OCTAVIO CUARTERO
252364	E ALBACET08	I.E.S. DON BOSCO
252692	E ALBACET09	IES ANDRES DE VANDELVIRA
253449	E ALBACET10	IES UNIVERSIDAD LABORAL - ALBACETE
254562	E ALBACET11	I.E.S. FEDERICO GARCÍA LORCA
254491	E ALBACET12	I.E.S. JUSTO MILLAN
256631	E ALBACET13	IES IZPISUA BELMONTE
259820	E ALBACET14	ESCUELA DE ARTE DE ALBACETE
29533	E ALCAL-H01	UNIVERSIDAD DE ALCALA
255899	E ALGECIR05	ESCUELA DE ARTE DE ALGECIRAS
256424	E ALGECIR06	I.E.S LEVANTE
28588	E ALICANT01	UNIVERSIDAD DE ALICANTE
241559	E ALICANT02	IES MIGUEL HERNANDEZ
247045	E ALICANT03	IES VERGE DEL REMEI
250465	E ALICANT04	IES MARE NOSTRUM DE ALICANTE
244755	E ALICANT05	SCHOOL OF ARTS AND COLLEGE OF DESIGN IN ALCOY
247573	E ALICANT06	IES PARE VITORIA
246087	E ALICANT07	IES MARIA IBARS DE DÉNIA
249195	E ALICANT08	INSTITUTO DE ENSEÑANZA SECUNDARIA NÚM 1.JÁVEA(ALICANTE)
249412	E ALICANT09	IES JOAN FUSTER
244539	E ALICANT10	IES CANASTELL
251762	E ALICANT11	CONSERVATORIO SUPERIOR DE MUSICA DE ALICANTE OSCAR ESPLÀ
253738	E ALICANT12	ESCUELA DE ARTE Y SUPERIOR DE DISEÑO DE ALICANTE (EASD.A)
253740	E ALICANT13	INSTITUTO DE ENSEÑANZA SECUNDARIA LEONARDO DA VINCI
253878	E ALICANT14	I.E.S. FRANCISCO FIGUERAS PACHECO
254722	E ALICANT15	IES ANTONIO JOSE CAVANILLES
253212	E ALICANT16	INSTITUTO ENSEÑANZA SUPERIOR VALLE DE ELDA
253318	E ALICANT17	INSTITUTO DE ENSEÑANZA SECUNDARIA LA CREUETA
254872	E ALICANT18	IES SAN VICENTE
253943	E ALICANT19	INSTITUTO DE EDUCACIÓN SECUNDARIA LUIS GARCÍA BERLANGA
252336	E ALICANT20	IES Nº 3 VILLENA
253399	E ALICANT21	INSTITUT ENSENYAMENT SECUNDARI COTES BAIXES
253981	E ALICANT22	IES PERE MARIA ORTS I BOSCH
254135	E ALICANT23	IES MEDITERRANIA
254378	E ALICANT24	INSTITUTO DE EDUCACIÓN SECUNDARIA MONASTIL
253234	E ALICANT25	INSTITUTO DE EDUCACIÓN SECUNDARIA GABRIEL MIRÓ
254503	E ALICANT26	IES EL PALMERAL
254686	E ALICANT27	ESCUELA DE ARTE Y SUPERIOR DE DISEÑO DE ORIHUELA
255075	E ALICANT28	INSTITUTO LAS LAGUNAS
253242	E ALICANT29	INSTITUTO DE ENSEÑANZA SECUNDARIA ANTONIO NAVARRO SANTAFÉ
256024	E ALICANT30	IES "LA ENCANTÁ"
256226	E ALICANT31	IES ESPEÑETAS
256352	E ALICANT32	IES CANÓNIGO MANCHÓN
257122	E ALICANT33	IES MACIA ABELA
258677	E ALICANT34	IES AZUD DE ALFEITAMÍ
259738	E ALICANT35	IES ANTONIO SERNA SERNA
260321	E ALICANT36	-CONSERVATORIO SUPERIOR DE DANZA DE ALICANTE (CSD ALICANTE)-
259566	E ALICANT37	IES POETA PACO MOLLA
259594	E ALICANT38	IES BELLAGUARDA
251333	E ALICANT39	CIPFP BATOI
29569	E ALMERIA01	UNIVERSIDAD DE ALMERÍA
237893	E ALMERIA03	IES AL-ANDALUS
237923	E ALMERIA04	INSTITUTO DE ENSEÑANZA SECUNDARIA ALMERAYA
238491	E ALMERIA05	IES LOS ANGELES ALMERIA
238613	E ALMERIA06	IES ABDERA
240719	E ALMERIA07	IES MURGI
246799	E ALMERIA08	IES ALHAMILLA
254816	E ALMERIA09	IES GAVIOTA
254961	E ALMERIA10	I.E.S. ALHADRA
253485	E ALMERIA11	I.E.S. TURANIANA
253030	E ALMERIA12	IES ALYANUB
98579	E AVILA01	UNIVERSIDAD CATOLICA DE AVILA "SANTA TERESA DE JESUS"
241515	E AVILA04	I.E.S. ALONSO DE MADRIGAL
251802	E AVILA05	ESCUELA DE ARTE Y SUPERIOR DE CONSERVACIÓN Y RESTAURACIÓN DE BIENES CULTURALES
249995	E AVILES01	INSTITUT D'ENSEIGNEMENT SECONDAIRE DE PRAVIA
243467	E AVILES02	ESCUELA SUPERIOR DE ARTE DEL PRINCIPADO DE ASTURIAS
257056	E AVILES03	IES CORVERA
29523	E BADAJOZ01	UNIVERSIDAD DE EXTREMADURA
238477	E BADAJOZ02	ESCUELA VIRGEN DE GUADALUPE
242525	E BADAJOZ03	IES SAN FERNANDO
248031	E BADAJOZ04	CONSERVATORIO SUPERIOR DE BADAJOZ
243881	E BADAJOZ05	I.E.S.ALBARREGAS
249410	E BADAJOZ06	I.E.S. EXTREMADURA
254762	E BADAJOZ08	IES ZURBARAN
255015	E BADAJOZ09	IES MAESTRO DOMINGO CACERES
254193	E BADAJOZ10	CENTRO FORMACION MEDIO RURAL DON BENITO
254738	E BADAJOZ11	INSTITUTO ENSEÑANZA SECUNDARIA "SÁENZ DE BURUAGA"
253395	E BADAJOZ12	IES MELENDEZ VALDES
256771	E BADAJOZ13	IES SAN JOSE
253174	E BADAJOZ14	INSTITUTO DE ENSEÑANZA SECUNDARA CIEZA DE LEON
257531	E BADAJOZ15	INSTITUTO DE EDUCACIÓN SECUNDARIA SANTIAGO APÓSTOL
259706	E BADAJOZ16	IES CUATROCAMINOS
28570	E BARCELO01	UNIVERSITAT DE BARCELONA
29438	E BARCELO02	UNIVERSITAT AUTONOMA DE BARCELONA
28604	E BARCELO03	UNIVERSITAT POLITÈCNICA DE CATALUÑA
258832	E BARCELO100	C.M.ESCOLA D'ART DEL TREBALL
259756	E BARCELO101	INSTITUT MONTSERRAT ROIG
259960	E BARCELO102	FORMATIC BARNA S.A.
258822	E BARCELO103	EDRA (ESCOLA D'ART I DISSENY DE RUBÍ)
258894	E BARCELO104	INSTITUT L'ESTATUT
259828	E BARCELO105	ESCOLA DE VITICULTURA I ENOLOGIA MERCÈ ROSSELL I DOMÈNECH
49835	E BARCELO11	ESCUELA SUPERIOR DE HOSTELERIA Y TURISMO SANT IGNASI
28535	E BARCELO15	UNIVERSITAT POMPEU FABRA
29467	E BARCELO16	UNIVERSITAT RAMON LLULL
46173	E BARCELO22	INSTITUT DEL TEATRE DE LA DIPUTACIO DE BARCELONA
80554	E BARCELO24	UNIVERSITAT INTERNACIONAL DE CATALUNYA
104125	E BARCELO29	ESCOLA SUPERIOR DE MUSICA DE CATALUNYA
227767	E BARCELO30	FUNDACIO CONSERVATORI DEL LICEU
230426	E BARCELO31	UNIVERSITAT ABAT OLIBA CEU
232151	E BARCELO32	ESCOLA D'ART I SUPERIOR DE DISSENY DEIA
233305	E BARCELO33	CENTRE AUTORITZAT DE GRAU SUPERIOR D'ARTS PLASTIQUES
234035	E BARCELO34	ESCOLA TECNICA PROFESSIONAL DEL CLOT
235017	E BARCELO35	ESCOLA PRAT
236649	E BARCELO36	INSTITUT CARLES VALLBONA
236763	E BARCELO37	INSTITUT LACETANIA
236943	E BARCELO38	IES SERRALLARGA
236945	E BARCELO39	IES-SEP ESTEVE TERRADAS
236949	E BARCELO40	IES-SEP ESCOLA DEL TREBALL
237305	E BARCELO42	IES PROVENCANA
237355	E BARCELO43	IES GALLECS
237491	E BARCELO44	IES LA PINEDA
237509	E BARCELO45	FUNDACIÓ PER A LA UNIVERSITAT OBERTA DE CATALUNYA
237701	E BARCELO46	IES-SEP LA GUINEUETA
237775	E BARCELO47	IES MERIDIANA
237779	E BARCELO48	IES CRISTOFOL FERRER
237785	E BARCELO49	IES JOAN ORO
237829	E BARCELO50	IES SEP MARE DE DEU DE LA MERCE
237991	E BARCELO51	IES VALL D'HEBRON
238011	E BARCELO52	IES POBLENOU
238035	E BARCELO53	IES SALVADOR SEGUI
238115	E BARCELO54	FUNDACIÓ EMI
240351	E BARCELO55	EASD SERRA I ABELLA
240983	E BARCELO56	IES M JOSEP SERRAT I BONASTRE
241191	E BARCELO57	INSTITUT M LLUÏSA CURA
241209	E BARCELO58	I.E.S.M EMAV
241223	E BARCELO59	ESCOLA MASSANA
241249	E BARCELO60	IESM NARCIS MONTURIOL
241263	E BARCELO62	INSTITUT ANNA GIRONELLA DE MUNDET
237945	E BARCELO63	IES MEDITERRANIA
241969	E BARCELO65	IES MIQUEL TARRADELL
241879	E BARCELO66	INSTITUT BONANOVA
245521	E BARCELO67	IES JOAN BROSSA
248451	E BARCELO68	INSTITUT RAMBLA PRIM
248471	E BARCELO69	ESCOLA D'ART I SUPERIOR DE DISSENY LLOTJA
249320	E BARCELO70	ESCOLA JOAN PELEGRÍ DE LA FUNDACIÓ CULTURAL HOSTAFRANCS
249348	E BARCELO71	ESCOLES PROFESSIONALS SALESIANES DE SARRIÀ-IP
250093	E BARCELO73	INSTITUT RUBIÓ I TUDURÍ
250165	E BARCELO74	ESCOLA TÈCNICO-PROFESSIONAL XAVIER
245195	E BARCELO77	IES SEVERO OCHOA
248073	E BARCELO78	INSTITUT MARIANAO
249913	E BARCELO82	IES BERNAT EL FERRER
250487	E BARCELO84	INSTITUT RIBERA BAIXA
244265	E BARCELO85	ESCOLA D'ART I SUPERIOR DE DISSENY PAU GARGALLO
246635	E BARCELO86	IES LES VINYES
251275	E BARCELO87	ESCOLA UNIVERSITÀRIA DE TURISME MEDITERRANI
254107	E BARCELO88	CENTRE D'ESTUDIS ROCA S.L
255003	E BARCELO89	FUNDACIÓ SAGRAT COR SARRIÀ
256765	E BARCELO90	ESCOLA SUPERIOR DE CONSERVACIÓ I RESTAURACIÓ DE BÉNS CULTURALS DE CATALUNYA ESCRBCC
256567	E BARCELO91	IES NICOLAU COPÈRNIC
257218	E BARCELO94	CENTRE D'ESTUDIS JOAN XXIII
257226	E BARCELO95	INSTITUT JAUME MIMO
257236	E BARCELO96	IES LA FERRERIA
257238	E BARCELO97	ESCOLA MUNICIPAL D'ART ILLA
257250	E BARCELO98	INSTITUT D'EDUCACIÓ SECUNDÀRIA MOLLET DEL VALLÈS
258525	E BARCELO99	EDUCEM II
241155	E BENAVEN01	IES LEÓN FELIPE
238241	E BENLAMA01	IES ARROYO DE LA MIEL
29640	E BILBAO01	UNIVERSIDAD DEL PAIS VASCO/EUSKAL HERRIKO UNIBERTSITATEA
38034	E BILBAO02	UNIVERSIDAD DE DEUSTO
232563	E BILBAO09	I.E.S. ESKURTZE L.H.I.
235931	E BILBAO10	I.E.S.EMILIO CAMPUZANO B.H.I.
236717	E BILBAO12	I.E.S. TXURDINAGA-ARTABE
237349	E BILBAO13	COLEGIO ZABALBURU
237385	E BILBAO14	CAAPD INUTEC APDIB
237479	E BILBAO15	IBARREKOLANDA BH INSTITUTUA
237899	E BILBAO16	ESCUELA DE QUIMICA Y ELECTRONICA DE INDAUTXU
237975	E BILBAO17	IEFPS SAN JORGE
238067	E BILBAO18	SAN JOSE DE CALASANZ IKASTETXEA
238153	E BILBAO19	ESCUELA UNIVERSITARIA DE LA CÁMARA DE COMERCIO DE BILBAO
238343	E BILBAO20	CENTRO SAN LUIS S.L.
238645	E BILBAO21	SALESIANOS DEUSTO
239117	E BILBAO22	IEFPS ELORRIETA-ERREKAMARI
242027	E BILBAO23	IEFPS NICOLAS LARBURU
239927	E BILBAO24	SAN JOSE MARISTAK IKASTETXEA
241289	E BILBAO26	IEFPS TARTANGA GLHBI
241135	E BILBAO27	IES CONSTRUCCION BIZKAIA BHI
232447	E BILBAO28	POLITEKNIKA IKASTEGIA TXORIERRI
234157	E BILBAO29	URRITXE-ZORNOTZA BHI
236141	E BILBAO30	IEFPS FADURA GLHBI
236165	E BILBAO31	IES ANDRA MARI GALDAKAO
236441	E BILBAO32	IES BIDEBIETA BHI
236523	E BILBAO33	IES ESCUELA DE HOSTELERIA DE LEIOA
237017	E BILBAO34	ESCUELAS INTERNACIONALES PARA EDUCACION Y DESARROLLO EIDE, S.L.
237327	E BILBAO35	IURRETA GOI-MAILAKO LANBIDE-HEZIKETA BERARIAZKO INSTITUTUA
238029	E BILBAO36	SAN VIATOR
238311	E BILBAO37	CENTRO DE FORMACION SOMORROSTRO
238479	E BILBAO38	IEFPS REPELEGA GLHBI
240045	E BILBAO39	I.E.S. INSTITUTO ANGELA FIGUERA BHI
240905	E BILBAO40	IES OSTALARITZA BHI GALDAKAO
238565	E BILBAO41	LEA ARTIBAI IKASTETXEA
243425	E BILBAO42	IES BOTIKAZAR BHI
244515	E BILBAO43	ALMI BILBAO
245707	E BILBAO44	CPES -0SCUS DOLORES SOPEÑA BHIP - FUNDACION OBRA SOCIAL Y CULTURAL SOPEÑA EN BILBAO
250311	E BILBAO45	CENTRO ESTUDIOS MIKELDI
243421	E BILBAO46	IES MUNGIA BHI
243431	E BILBAO47	IES GERNIKA BHI
243497	E BILBAO49	IES BARANDIARAN BHI
243927	E BILBAO50	IES FRAY JUAN DE ZUMARRAGA-DURANGO BHI
244403	E BILBAO51	CENTRO XABIER
251325	E BILBAO53	ARGI ARTE
253566	E BILBAO54	CENTRO MARÍA INMACULADA
252974	E BILBAO55	ASESORAMIENTO Y FORMACIÓN IKASAUTO, S.L.
254384	E BILBAO56	ARRATIAKO ZULAIBAR LANBIDE IKASTEGIA
29614	E BURGOS01	UNIVERSIDAD DE BURGOS
240515	E BURGOS02	CIFP JUAN DE COLONIA
231701	E BURGOS03	IES MERINDADES DE CASTILLA
236785	E BURGOS04	C.E. NTRA. SRA DE LA ASUNCIÓN Y SAN JOSÉ ARTESANO
241577	E BURGOS05	C.E.S. SALESIANOS PADRE ARAMBURU
241673	E BURGOS06	FUNDACION INSTITUTO TECNICO INDUSTRIAL DE MIRANDA DE EBRO
241733	E BURGOS10	CENTRO INTEGRADO DE FORMACION PROFESIONAL LA FLORA - ESCUELA DE HOSTELERIA Y TURISMO DE BURGOS
241757	E BURGOS11	ESCUELA DE ARTE Y SUPERIOR DE DISEÑO DE BURGOS
241097	E BURGOS14	INSTITUTO DE EDUCACIÓN SECUNDARIA "ENRIQUE FLOREZ"
241411	E BURGOS15	CENTRO CONCERTADO DIOCESANO MARIA MADRE
247285	E BURGOS16	LA MERCED Y SAN FRANCISCO JAVIER
247979	E BURGOS17	CIFP SIMON DE COLONIA
239999	E BURGOS18	CEFP "SANTA CATALINA"
246685	E CACERES02	I.E.S. "ÁGORA"
249338	E CACERES03	I.E.S VIRGEN DE GUADALUPE
249594	E CACERES04	I.E.S. EL BROCENSE
249592	E CACERES05	IES LOUSTAU VALVERDE
252384	E CACERES06	LYCÉE POLYVALENT JAVIER GARCIA TELLEZ
254189	E CACERES07	CENTRO DE FORMACIÓN DEL MEDIO RURAL DE NAVALMORAL DE LA MATA
254225	E CACERES08	IES ALBALAT
255809	E CACERES09	INSTITUTO DE EDUCACION SECUNDARIA LUIS DE MORALES
255891	E CACERES10	IES AUGUSTOBRIGA
259420	E CACERES11	ESAD EXTREMADURA
28564	E CADIZ01	UNIVERSIDAD DE CÁDIZ
236287	E CADIZ02	I.E.S. SAN SEVERIANO
236761	E CADIZ03	IES HOZGARGANTA
237521	E CADIZ05	I.E.S. ANDRES BENITEZ
239071	E CADIZ07	IES "MAR DE CÁDIZ"
239643	E CADIZ08	IES MANUEL DE FALLA
239755	E CADIZ09	IES COLUMELA
240013	E CADIZ10	I.P.FERNANDO QUIÑONES
240497	E CADIZ11	I.E.S. DRAGO
239507	E CADIZ12	I.E.S. PINTOR JUAN LARA
238599	E CADIZ13	I.E.S LA GRANJA
246993	E CADIZ14	IES BAHIA DE CADIZ
246939	E CADIZ15	IES HOSTELERA DE SAN ROQUE
247351	E CADIZ16	I.E.S. NTRA. SRA. DE LOS REMEDIOS
249440	E CADIZ17	IES VIRGEN DEL CARMEN
245391	E CADIZ18	I.E.S. DOÑANA
253357	E CADIZ19	IES FRANCISCO ROMERO VARGAS
255685	E CADIZ20	EE.PP. SAGRADA FAMILIA SAFA-SAN LUIS
256486	E CADIZ21	IES SANTA ISABEL DE HUNGRIA
255911	E CADIZ22	IES ARROYO HONDO
258971	E CADIZ23	I.E.S. ALMUNIA
259448	E CADIZ24	COLEGIO SALESIANO SAN IGNACIO
259626	E CADIZ25	IES SIERRA LUNA
29583	E CASTELL01	UNIVERSITAT JAUME I
238395	E CASTELL03	INSTITUTO DE ENSEÑANZA SECUNDARIA GUILLEM D'ALCALA
242153	E CASTELL04	ESCUELA SUPERIOR DE CERÁMICA DE L'ALCORA
243469	E CASTELL05	IES MATILDE SALVADOR
245139	E CASTELL06	IES EL CAMINAS
246043	E CASTELL07	IES F. RIBALTA
247289	E CASTELL08	ESCOLA D'ART I SUPERIOR DE DISSENY DE CASTELLON
245041	E CASTELL09	IES RAMON CID
250565	E CASTELL10	IES JOAN COROMINES
249574	E CASTELL11	IES ALTO PALANCIA
253514	E CASTELL12	I.E.S. VICENT CASTELL DOMENECH
254728	E CASTELL13	CONSERVATORIO SUPERIOR DE MÚSICA "SALVADOR SEGUÍ" DE CASTELLÓN
254626	E CASTELL14	IES POLITÈCNIC
254394	E CASTELL15	IFPS COSTA DE AZAHAR DE CASTELLÓN
253347	E CASTELL16	IES BOTÀNIC CAVANILLES
254246	E CASTELL17	IES GILABERT DE CENTELLES
256797	E CASTELL18	IES VILAROJA
255815	E CASTELL19	IES SERRA ESPADA
255986	E CASTELL20	IES JAUMEI
256200	E CASTELL21	IES LLOMBAI
257052	E CASTELL22	IES VIOLANT
255637	E CEUTA01	IES ALMINA
256370	E CEUTA02	IES ABYLA
256577	E CEUTA03	IES SIETE COLINAS
256597	E CEUTA04	IES CLARA CAMPOAMOR
256605	E CEUTA05	IES LUIS DE CAMOENS
256803	E CEUTA06	IES PUERTAS DEL CAMPO
29543	E CIUDA-R01	UNIVERSIDAD DE CASTILLA-LA MANCHA
235263	E CIUDA-R02	ESCUELA DE ARTE "ANTONIO LÓPEZ"
239871	E CIUDA-R03	FUNDACION VIRTUS
252306	E CIUDA-R04	IES TORREON DEL ALCAZAR
253789	E CIUDA-R05	I.E.S. SANTA MARÍA DE ALARCOS
253931	E CIUDA-R06	ESCUELA DE ARTE Y SUPERIOR DE DISEÑO PEDRO ALMODOVAR
254256	E CIUDA-R07	IES MAESTRE DE CALATRAVA
253704	E CIUDA-R08	IES VIRGEN DE GRACIA
254483	E CIUDA-R09	IES "ANTONIO CALVÍN"
254276	E CIUDA-R10	IES AZUER
254292	E CIUDA-R11	INSTITUTO DE ENSEÑANZA SECUNDARIA "GREGORIO PRIETO"
254280	E CIUDA-R12	INSTITUTO DE EDUCACION SECUNDARIA ATENEA
258838	E CIUDA-R13	IES JUAN BOSCO
259146	E CIUDA-R14	COLEGIO HERMANO GARATE DE CIUDAD REAL
260060	E CIUDA-R15	IES LEONARDO DA VINCI
28689	E CORDOBA01	UNIVERSIDAD DE CORDOBA
229040	E CORDOBA04	CONSERVATORIO SUPERIOR DE MUSICA "RAFAEL OROZCO" CORDOBA
230931	E CORDOBA05	ESCUELA SUPERIOR DE ARTE DRAMATICO "MIGUEL SALCEDO HIERRO" DE CÓRDOBA
237241	E CORDOBA06	IES "LUIS DE GONGORA"
239439	E CORDOBA07	I.E.S. GALILEO GALILEI
240635	E CORDOBA09	IES ÁNGEL DE SAAVEDRA
238531	E CORDOBA10	I.E.S MAIMONIDES
239705	E CORDOBA12	IES GRAN CAPITAN
247691	E CORDOBA14	IES "BLAS INFANTE"
250025	E CORDOBA15	CENTRO ZALIMA
248039	E CORDOBA16	IES ALJANADIC
253919	E CORDOBA17	I.E.S. LUIS CARRILLO DE SOTOMAYOR
252718	E CORDOBA18	ESCUELA DE ARTE MATEO INURRIA DE CÓRDOBA
253776	E CORDOBA19	IES LA FUENSANTA
251806	E CORDOBA20	EE.PP. SAGRADA FAMILIA BAENA
254810	E CORDOBA21	IES FELIPE SOLIS VILLECHENOUS
259266	E CORDOBA22	CICLO FORMATIVO DE GRADO SUPERIOR MANTENIMIENTO AEROMECANICO
233743	E CUENCA01	INSTITUTO DE EDUCACION SECUNDARIA JORGE MANRIQUE
237717	E CUENCA02	IES PEDRO MERCEDES
248075	E CUENCA03	INSTITUTO DE EDUCACIÓN SECUNDARIA "SAN JOSÉ"
250697	E CUENCA06	ESCUELA DE ARTE "JOSÉ MARÍA CRUZ NOVILLO"
249925	E CUENCA08	IES JULIAN ZARCO
53605	E ELCHE01	UNIVERSIDAD MIGUEL HERNANDEZ DE ELCHE
244759	E ELCHE02	INSTITUTO EDUCACIÓN SECUNDARIA CAYETANO SEMPERE
254752	E ELCHE04	INSTITUTO DE EDUCACIÓN SECUNDARIA TIRANT LO BLANC
254881	E ELCHE05	INSTITUTO ENSEÑANZA SECUNDARIA VICTORIA KENT ELCHE
235787	E ESTELLA01	INSTITUTO POLITÉCNICO ESTELLA
236895	E GIJON02	INSTITUTO EDUCACIÓN SECUNDARIA Nº 1 DE GIJÓN
249943	E GIJON03	INSTITUTO DE EDUCACIÓN SECUNDARIA ROCES
251207	E GIJON04	ESCUELA SUPERIOR DE ARTE DRAMÁTICO Y PROFESIONAL DE DANZA DEL PRINCIPADO DE ASTURIAS
253576	E GIJON05	IES FERNÁNDEZ VALLÍN
253979	E GIJON06	CIFP DE HOSTELERÍA Y TURISMO
253802	E GIJON07	CENTRO INTEGRADO DE FORMACION PROFESIONAL SECTORES INDUSTRIAL Y SERVICIOS
256454	E GIJON09	IES ESCULTOR JUAN DE VILLANUEVA
28687	E GIRONA02	UNIVERSITAT DE GIRONA
237047	E GIRONA03	IES ABAT OLIBA
237273	E GIRONA04	IES BOSC DE LA COMA
237351	E GIRONA05	IES ESCOLA D'HOSTALERIA
237379	E GIRONA06	IES-SEP MONTILIVI
237685	E GIRONA07	IES NARCIS XIFRA I MASMITJA
237789	E GIRONA08	IES LA BISBAL
238027	E GIRONA09	I.E.S. LA GARROTXA
238073	E GIRONA10	IES SANT FELIU DE GUIXOLS
257485	E GIRONA11	FUNDACIÓ ESCOLA DE GESTIÓ (ESCOLA DE REALITZACIÓ AUDIOVISUAL I MULTIMÈDIA)
258553	E GIRONA12	INSTITUT VALLVERA
259970	E GIRONA13	INSTITUT NARCÍS MONTURIOL
28575	E GRANADA01	UNIVERSIDAD DE GRANADA
221538	E GRANADA04	REAL CONSERVATORIO SUPERIOR DE MUSICA "VICTORIA EUGENIA" DE GRANADA
237435	E GRANADA05	IES "VIRGEN DE LAS NIEVES"
237855	E GRANADA06	IES FERNANDO III
237955	E GRANADA07	IES LUIS BUENO CRESPO
238415	E GRANADA08	IES ZAIDIN-VERGELES
238953	E GRANADA10	I.E.S. FEDERICO GARCIA LORCA
239641	E GRANADA11	CE AVE MARIA SAN CRISTOBAL
240205	E GRANADA12	IES ANGEL GANIVET
240949	E GRANADA13	IES FRANCISCO AYALA
249723	E GRANADA14	CPIFP HURTADO DE MENDOZA
244421	E GRANADA15	IES PEDRO JIMENEZ MONTOYA
244999	E GRANADA16	I.E.S. LA ZAFRA
245305	E GRANADA17	FUNDACION DOCETE OMNES
251391	E GRANADA18	IES GENERALIFE
252930	E GRANADA19	I.E.S. POLITÉCNICO HERMENEGILDO LANZ
253138	E GRANADA20	COLEGIO SALESIANO SAN JUAN BOSCO
254435	E GRANADA21	IES AYNADAMAR
252004	E GRANADA22	I.E.S. ILÍBERIS
246905	E GUADALA01	IES ARCIPRESTE DE HITA
249462	E GUADALA02	IES SAN ISIDRO
246153	E GUADALA03	ESCUELA DE ARTE DE GUADALAJARA
246533	E GUADALA04	IES CASTILLA
243349	E GUADALA05	IES LUIS DE LUCENA
247179	E GUADALA06	IES JOSÉ LUIS SAMPEDRO
249955	E GUADALA07	I.E.S. AGUAS VIVAS
253636	E GUADALA08	IES PROFESOR DOMINGUEZ ORTIZ
259850	E GUADALA09	I.E.S. BRIANDA DE MENDOZA
260432	E GUADALA10	IES CAMPIÑA ALTA
240691	E HARO01	INSTITUTO DE EDUCACIÓN SECUNDARIA "MANUEL BARTOLOMÉ COSSÍO"
29456	E HUELVA01	UNIVERSIDAD DE HUELVA
238619	E HUELVA02	IES FUENTEPIÑA
238813	E HUELVA03	INSTITUTO ENSEÑANZA SECUNDARIA SAN SEBASTIAN
238823	E HUELVA04	IES PABLO NERUDA
238885	E HUELVA05	I.E.S. LA MARISMA
239081	E HUELVA06	I.E.S LA ORDEN
249829	E HUELVA09	INSTITUTO DE ENSEÑANZA SECUNDARIA LA RÁBIDA
245073	E HUELVA10	I.E.S. PROFESOR RODRÍGUEZ CASADO
257066	E HUELVA11	ESCUELA DE ARTE " LEÓN ORTEGA"
240595	E HUESCA01	CENTRO PÚBLICO INTEGRADO DE FORMACIÓN PROFESIONAL PIRÁMIDE
245439	E HUESCA02	IES SAN LORENZO
248909	E HUESCA03	I.E.S RAMON Y CAJAL
250825	E HUESCA04	ESCUELA DE ARTE DE HUESCA
246505	E HUESCA05	IES MARTÍNEZ VARGAS
243293	E HUESCA06	I.E.S LA LLITERA
248685	E HUESCA07	IES BIELLO ARAGON
250427	E HUESCA08	IES JOSÉ MOR DE FUENTES
252103	E HUESCA09	IES SIERRA DE GUARA
253554	E HUESCA10	INSTITUTO DE FORMACIÓN PROFESIONL ESPECÍFICA MONTEARAGÓN
241159	E HUESCA11	INSTITUTO DE EDUCACION SECUNDARIA "BAJO CINCA"
257144	E HUESCA12	ESCUELA SUPERIOR DE CONSERVACIÓN Y RESTAURACIÓN DE BIENES CULTURALES DE ARAGÓN
240757	E IBIZA01	INSTITUTO DE ENSEÑANZA SECUNDARIA SA BLANCA DONA
241435	E IBIZA03	ESCUELA DE ARTE DE IBIZA
243875	E IBIZA04	IES ISIDOR MACABICH
255515	E IBIZA05	INSTITUTO DE EDUCACIÓN SECUNDARIA JOAN TAIX
256739	E IBIZA06	IES ALGARB
29540	E JAEN01	UNIVERSIDAD DE JAEN
238539	E JAEN02	IES SAN JUAN BOSCO
240847	E JAEN03	SAGRADA FAMILIA-ÚBEDA
247697	E JAEN04	I.E.S ANDRES DE VANDELVIRA
254969	E JAEN05	SAGRADA FAMILIA ALCALA LA REAL
251523	E JAEN06	SAGRADA FAMILIA LINARES
28678	E LA-CORU01	UNIVERSIDAD DE A CORUNA
245945	E LA-CORU02	IES RAMÓN MENÉNDEZ PIDAL
247263	E LA-CORU03	ESCOLA DE ARTE E SUPERIOR DE DESEÑO PABLO PICASSO
250551	E LA-CORU04	IES FERNANDO WIRTZ SUÁREZ
247673	E LA-CORU05	CONSERVATORIO SUPERIOR DE MUSICA DA CORUNA
246891	E LA-CORU06	INSTITUTO DE ENSEÑANZA SECUNDARIA UNIVERSIDADE LABORAL
252690	E LA-CORU07	IES PASEO DAS PONTES
252900	E LA-CORU08	C.I.F.P. ÁNXEL CASAL
254868	E LA-CORU09	INSTITUTO ENSEÑANZA SECUNDARIA SAN CLEMENTE
259124	E LA-CORU10	IES ISIDRO PARGA PONDAL
259684	E LA-CORU11	IES FRANCISCO AGUIAR
260482	E LA-CORU12	CIFP SOMESO
259170	E LA-CORU13	IES AS MARIÑAS
259176	E LA-CORU14	CIFP RODOLFO UCHA PIÑEIRO
29547	E LAS-PAL01	UNIVERSIDAD DE LAS PALMAS DE GRAN CANARIA
236619	E LAS-PAL02	IES FELO MONZON GRAU-BASSAS
232921	E LAS-PAL03	I.E.S FERIA DEL ATLANTICO
244083	E LAS-PAL04	IES POLITÉCNICO LAS PALMAS
250703	E LAS-PAL05	ESCUELA DE ARTE Y SUPERIOR DE DISEÑO GRAN CANARIA
243355	E LAS-PAL06	IES MAJADA MARCIAL
246883	E LAS-PAL07	IES VEGA DE SAN MATEO
252152	E LAS-PAL08	I.E.S. EL RINCÓN
251345	E LAS-PAL09	HECANSA - HOTELES ESCUELA DE CANARIAS, S.A.
255491	E LAS-PAL10	IES PRIMERO DE MAYO
255807	E LAS-PAL11	I.E.S. CRUZ DE PIEDRA
256016	E LAS-PAL12	ESCUELA DE CAPACITACIÓN AGRARIA DE ARUCAS
256948	E LAS-PAL13	IES ANTONIO CABRERA PEREZ
257546	E LAS-PAL14	INSTITUTO DE ENSEÑANZA SECUNDARIA ROQUE AMAGRO
259634	E LAS-PAL15	IES PÉREZ GALDÓS
259962	E LAS-PAL16	I.E.S. LA MINILLA
259186	E LAS-PAL17	IES JOSÉ ZERPA
29505	E LEON01	UNIVERSIDAD DE LEÓN
243827	E LEON03	ACADEMIA CLARIN
249288	E LEON04	CENTRO INTEGRADO DE FORMACIÓN PROFESIONAL N°2
250747	E LEON05	CENTRO DE FORMACIÓN PROFESIONAL "MARÍA AUXILIADORA"
251597	E LEON06	ESCUELA DE ARTE Y SUPERIOR DE CONSERVACIÓN Y RESTAURACIÓN DE BIENES CULTURALES DE LEON
252802	E LEON07	IES ORDOÑO II
252920	E LEON09	IES SAN ANDRÉS
255511	E LEON11	IES GINER DE LOS RIOS
256749	E LEON12	I.E.S. FUENTESNUEVAS
257558	E LEON13	IES ÁLVARO YÁÑEZ
259358	E LEON14	IES PADRE ISLA
260444	E LEON15	IES VIRGEN DE LA ENCINA
28595	E LLEIDA01	UNIVERSITAT DE LLEIDA
237103	E LLEIDA02	IES ESCOLA DEL TREBALL (LLEIDA)
237279	E LLEIDA03	IES ESCOLA D'HOTELERIA I TURISME DE LLEIDA
237687	E LLEIDA04	IES LA SEGARRA
237693	E LLEIDA05	IES-SEP CAPARRELLA
237791	E LLEIDA06	IES ALFONS COSTAFREDA
238087	E LLEIDA07	IES MOLLERUSSA
258712	E LLEIDA08	ESCOLA CAPACITACIO AGRÀRIA (ALFARRAS)
258764	E LLEIDA09	ECA DELS SOLSONÈS
28599	E LOGRONO01	UNIVERSIDAD DE LA RIOJA
237113	E LOGRONO02	INSTITUTO DE EDUCACION SECUNDARIA COMERCIO
237467	E LOGRONO03	ESCUELA DE ARTE Y SUPERIOR DE DISEÑO
240037	E LOGRONO06	IES LA LABORAL
241833	E LOGRONO07	INSTITUTO DE EDUCACION SECUNDARIA BATALLA DE CLAVIJO
253262	E LOGRONO08	IES CAMINO DE SANTIAGO - SANTO DOMINGO DE LA CALZADA - LA RIOJA
239733	E LOGRONO09	INSTITUTO DE ENSENANZA SECUNDARIA "VALLE DEL CIDACOS"
247287	E LOGRONO10	IES REY DON GARCIA
256777	E LOGRONO11	IES DUQUES DE NÁJERA
237415	E LOGRONO12	IES INVENTOR COSME GARCIA
234945	E LUGO01	IES A PINGUELA
259530	E LUGO02	CENTRO INTEGRADO DE FORMACIÓN PROFESIONAL PORTA DA AUGA
28680	E MADRID01	UNIVERSIDAD NACIONAL DE EDUCACIÓN A DISTANCIA
28627	E MADRID02	UNIVERSIDAD PONTIFICIA COMILLAS
28606	E MADRID03	UNIVERSIDAD COMPLUTENSE DE MADRID
28579	E MADRID04	UNIVERSIDAD AUTONOMA DE MADRID
29462	E MADRID05	UNIVERSIDAD POLITECNICA DE MADRID (UPM)
29531	E MADRID09	FUNDACION UNIVERSITARIA SAN PABLO CEU - CENTRO DE ENSEÑANZA SUPERIOR LUIS VIVES
254794	E MADRID100	IES AL-QADIR
252308	E MADRID101	IES LOS CASTILLOS ( ALCORCÓN)
253264	E MADRID102	INSTITUTO DE EDUCACIÓN SECUNDARIA LUIS BRAILLE
252460	E MADRID103	IES PABLO NERUDA
254756	E MADRID104	IES FELIPE TRIGO
255343	E MADRID105	IES JOAN MIRÓ
255453	E MADRID106	ESCUELA DE ARTE 4 DISEÑO DE INTERIORES
255623	E MADRID107	IES BARAJAS
255675	E MADRID108	COLEGIO VALLE DEL MIRO
255851	E MADRID109	ESCUELA PROFESIONAL JAVERIANA
256170	E MADRID110	INSTITUTO DE ENSEÑANZA SECUNDARIA BEATRIZ GALINDO
256358	E MADRID111	IES ANGEL CORELLA
256448	E MADRID112	ESCUELA SUPERIOR DE CANTO DE MADRID
256946	E MADRID113	UNIVERSIDAD INTERNACIONAL MENÉNDEZ PELAYO
257086	E MADRID114	ESIC BUSINESS & MARKETING SCHOOL
257525	E MADRID115	INSTITUTO DE EDUCACIÓN SECUNDARIA ‘LOS ROSALES’
257542	E MADRID116	IES "JAIME FERRAN CLUA"
257554	E MADRID117	INSTITUTO DE ENSEÑANZA SECUNDARIA FRANCISCO GINER DE LOS RÍOS
257630	E MADRID118	INSTITUTO DE EDUCACION SECUNDARIA "MATEO ALEMÁN"
258352	E MADRID119	INSTITUTO DE EDUCACION SECUNDARIA VALLE INCLAN
28611	E MADRID12	UNIVERSIDAD ANTONIO DE NEBRIJA
258360	E MADRID120	ESCUELA DE ARTE Nº 2 DE MADRID
258373	E MADRID121	IES EL BURGO DE LAS ROZAS
258704	E MADRID122	IES C.M.RODRÍGUEZ DE VALCÁRCEL
258882	E MADRID123	IES ICARO
258967	E MADRID124	INSTITUTO DE EDUCACIÓN SECUNDARIA BARRIO DE BILBAO
258983	E MADRID125	IES CARLOS BOUSOÑO
259049	E MADRID126	CENTRO DE ESTUDIOS PROFESIONALES , ADMINISTRATIVOS Y LINGÜÍSTICOS (CEPAL II)
259102	E MADRID127	IES LEONARDO DA VINCI
259172	E MADRID128	IES VIRGEN DE LA PAZ
259250	E MADRID129	IES ALPAJES
259290	E MADRID130	IES LAZARO CARDENAS
259332	E MADRID131	IES PIO BAROJA
259384	E MADRID132	IES PARQUE ALUCHE
259456	E MADRID133	I.E.S. MIRASIERRA
259572	E MADRID134	INSTITUTO DE ENSEÑANZA SECUNDARIA SAN BLAS
259790	E MADRID135	INSTITUTO DE EDUCACION SECUNDARIA "SANTA ENGRACIA"
259886	E MADRID136	IES ÁGORA
259948	E MADRID137	IES JAIME FERRAN
260032	E MADRID138	COLEGIO SANTA ANA Y SAN RAFAEL (FEMDL)
260175	E MADRID139	IES MANUEL AZAÑA
28672	E MADRID14	UNIVERSIDAD CARLOS III DE MADRID
260187	E MADRID140	INSTITUTO DE ENSEÑANZA SECUNDARIA COMPLUTENSE
260420	E MADRID141	IES RENACIMIENTO
257658	E MADRID142	IES HUMANEJOS
260640	E MADRID143	IES REY FERNANDO VI
30244	E MADRID17	UNIVERSIDAD 'ALFONSO X EL SABIO'
28690	E MADRID18	UNIVERSIDAD EUROPEA DE MADRID
217516	E MADRID19	REAL ESCUELA SUPERIOR DE ARTE DRAMATICO (RESAD)
28684	E MADRID21	UNIVERSIDAD CEU SAN PABLO
250463	E MADRID25	ESCUELA SUPERIOR DE CONSERVACIÓN Y RESTAURACIÓN DE BIENES CULTURALES (ESCRBC)
51615	E MADRID26	UNIVERSIDAD REY JUAN CARLOS
70657	E MADRID27	REAL CONSERVATORIO SUPERIOR DE MUSICA DE MADRID
221521	E MADRID28	UNIVERSIDAD FRANCISCO DE VITORIA
230631	E MADRID29	I.E.S. LA ARBOLEDA
230941	E MADRID30	IES PRADO DE SANTO DOMINGO
231239	E MADRID31	IES CARMEN CONDE
216520	E MADRID33	UNIVERSIDAD CAMILO JOSÉ CELA
232785	E MADRID35	IES SAN JUAN DE LA CRUZ
233219	E MADRID36	ESCUELAS PROFESIONALES PADRE PIQUER
234023	E MADRID37	I.E.S. ALARNES
235695	E MADRID38	IES JUAN DE MAIRENA
235733	E MADRID39	CEU-INSTITUTO DE ESTUDIOS TECNOLOGICOS Y PROFESIONALES
235735	E MADRID40	IES TETUAN DE LAS VICTORIAS
236021	E MADRID41	IES CIUDAD ESCOLAR
236265	E MADRID42	IES MARIA DE ZAYAS Y SOTOMAYOR
236981	E MADRID43	I.E.S.ESCUELA DE LA VID E I. L. DE MADRID
237599	E MADRID44	INSTITUTO DE ENSEÑANZA SECUNDARIA BENJAMIN RUA
238423	E MADRID47	INSTITUTO TECNOLÓGICO Y GRÁFICO TAJAMAR
238621	E MADRID50	CENTRO DE ESTUDIOS SANTA MARIA DEL CASTILLO
238847	E MADRID51	IES LAGUNA DE JOATZEL
239209	E MADRID53	IES VILLABLANCA
240057	E MADRID55	IES GERARDO DIEGO
240581	E MADRID56	ESCUELA SUPERIOR DE HOSTELERÍA Y TURISMO. MADRID
231959	E MADRID57	ESCUELA DE ARTE 10
232161	E MADRID58	IES JULIO VERNE
241425	E MADRID62	IES EL ESCORIAL
243057	E MADRID63	IES PALOMERAS-VALLECAS
243841	E MADRID64	CENTRO DE FORMACIÓN PROFESIONAL INSTITUTO VILLAVERDE
245031	E MADRID66	I.E.S.CLARA DEL REY
245509	E MADRID67	IES PUERTA BONITA
246405	E MADRID68	IES LOPE DE VEGA
247433	E MADRID69	IES PRINCIPE FELIPE
247617	E MADRID70	I.E.S. ÁFRICA
247933	E MADRID71	ESCUELA DE ARTE FRANCISCO ALCÁNTARA
248303	E MADRID72	COLEGIO SALESIANOS ATOCHA
249073	E MADRID73	IES FRANCISCO TOMÁS Y VALIENTE
249869	E MADRID74	IES VIRGEN DE LA PALOMA
250255	E MADRID75	IES VALLECAS-MAGERIT
244353	E MADRID76	CENTRO INTEGRADO DE FORMACIÓN PROFESIONAL EN NUEVAS TECNOLOGÍAS DE LA COMUNIDAD DE MADRID "JOSE LUIS GARCI"
244623	E MADRID77	COLEGIO SALESIANOS LOYOLA
245695	E MADRID78	IES LAS CANTERAS
244111	E MADRID79	INSTITUTO DE ENSEÑANZA SECUNDARIA SATAFI
243491	E MADRID80	IES ANTONIO DE NEBRIJA
245415	E MADRID81	IES SIGLO XXI
247941	E MADRID82	IES CENTRO DE CAPACITACION AGRARIA
249388	E MADRID83	COLEGIO RETAMAR
249667	E MADRID84	IES EL BURGO
249733	E MADRID85	I.E.S. LUIS BUÑUEL
249843	E MADRID86	I.E.S. LUIS VIVES
251455	E MADRID89	IES ISLAS FILIPINAS
251674	E MADRID90	IES EL LAGO
252097	E MADRID91	CMARA OFICIAL DE COMERCIO E INDUSTRIA DE MADRID
252276	E MADRID92	I. E. S. JUAN DE LA CIERVA
252708	E MADRID93	I.E.S. ROSA CHACEL (MADRID)
252866	E MADRID94	IES HOTEL-ESCUELA
254084	E MADRID95	CIFP PROFESOR RAUL VAZQUEZ
254262	E MADRID96	IES MANUEL DE FALLA
254953	E MADRID97	NUESTRA SEÑORA DEL PILAR
254388	E MADRID98	IES ALONSO DE AVELLANEDA
253793	E MADRID99	IES ANTONIO MACHADO
28699	E MALAGA01	UNIVERSIDAD DE MALAGA
228378	E MALAGA02	CONSERVATORIO SUPERIOR DE MUSICA DE MALAGA
234765	E MALAGA03	ESCUELA SUPERIOR DE ARTE DRAMATICO DE MALAGA
236913	E MALAGA04	IES "CANOVAS DEL CASTILLO"
236915	E MALAGA05	CES. SANTA MARÍA DE LOS ÁNGELES
237473	E MALAGA06	IES "POLITECNICO JESUS MARIN"
237483	E MALAGA07	IES LOS MANANTIALES
237499	E MALAGA08	I.E.S. MIGUEL ROMERO ESTEO
237529	E MALAGA09	I.E.S. MARIA ZAMBRANO
237753	E MALAGA11	I.E.S. GUADAIZA
237907	E MALAGA12	IES JARDINES PUERTA OSCURA
237981	E MALAGA13	INSTITUTO ENSEÑANZA SECUNDARIA MAYORAZGO
238609	E MALAGA15	IES MONTERROSO
238829	E MALAGA16	IES SANTA BÁRBARA
239119	E MALAGA18	IES GUADALPIN
239469	E MALAGA19	IES JACARANDA
240665	E MALAGA20	I.E.S. MARTIN RIVERO
243483	E MALAGA21	CONSERVATORIO SUPERIOR DE DANZA DE MÁLAGA
249576	E MALAGA22	CDP SAN BARTOLOMÉ
252966	E MALAGA24	INSTITUTO EDUCACIÓN SECUNDARIA VEGA DE MIJAS
252844	E MALAGA25	I.E.S. SANTIAGO RAMÓN Y CAJAL
255609	E MALAGA26	IES UNIVERSIDAD LABORAL DE MÁLAGA
257088	E MALAGA27	CENTRO DE EDUCACION SECUNDARIA SAN JOSE. FUNDACION LOYOLA ANDALUCIA Y CANARIAS
258852	E MALAGA28	INSTITUTO DE ENSEÑANZA SECUNDARIA FUENGIROLA Nº1
259132	E MALAGA29	IES CAMPANILLAS
259720	E MALAGA30	IES LICINIO DE LA FUENTE
50721	E MATARO01	FUNDACIÓ PÚBLICA TECNOCAMPUS MATARÓ-MARESME
255561	E MERIDA01	ESCUELA DE ARTE Y SUPERIOR DE DISEÑO DE MÉRIDA
29499	E MONDRAG01	MONDRAGON UNIBERTSITATEA
238193	E MONDRAG02	MONDRAGON GOI ESKOLA POLITEKNIKOA
29491	E MURCIA01	UNIVERSIDAD DE MURCIA
66545	E MURCIA02	CONSERVATORIO SUPERIOR DE MÚSICA DE MURCIA "MANUEL MASSOTTI LITTEL"
63651	E MURCIA04	UNIVERSIDAD POLITECNICA DE CARTAGENA
84587	E MURCIA05	UNIVERSIDAD CATOLICA SAN ANTONIO DE MURCIA
237493	E MURCIA06	ESCUELA DE ARTE Y SUPERIOR DE DISEÑO DE MURCIA-EASD MURCIA
236369	E MURCIA07	IES JIMENEZ DE LA ESPADA
240113	E MURCIA08	INSTITUTO DE EDUCACION SECUNDARIA CARLOS III
241691	E MURCIA09	IES POETA JULIAN ANDUGAR
248013	E MURCIA10	INSTITUTO EDUCACIÓN SECUNDARIA "MEDITERRÁNEO"
249993	E MURCIA11	INSTITUTO DE EDUCACIÓN SECUNDARIA "POLITÉCNICO"
247729	E MURCIA12	IES LA FLOTA
245247	E MURCIA13	IES "FELIPE DE BORBON"
245095	E MURCIA14	IES PRÍNCIPE DE ASTURIAS
246569	E MURCIA15	IES CAÑADA DE LAS ERAS
246599	E MURCIA16	CENTRO INTEGRADO DE FORMACION Y EXPERIENCIAS AGRARIAS
246889	E MURCIA17	IES FRANCISCO DE GOYA
248033	E MURCIA19	IES JOSÉ PLANES
249927	E MURCIA20	IES "PRADO MAYOR" - TOTANA
254487	E MURCIA22	IES VILLA DE ABARAN
254290	E MURCIA23	INSTITUTO DE ENSEÑANZA SECUNDARIA SAN JUAN BOSCO
253732	E MURCIA24	CENTRO INTEGRADO DE FORMACIÓN Y EXPERIENCIAS AGRARIAS DE MOLINA DE SEGURA
251706	E MURCIA25	ESCUELA SUPERIOR DE ARTE DRAMÁTICO
252298	E MURCIA26	INSTITUTO DE ENSEÑANZA SECUNDARIA (IES) INGENIERO DE LA CIERVA
251201	E MURCIA27	IES RAMBLA DE NOGALTE
251603	E MURCIA28	IES SIERRA MINERA
251505	E MURCIA29	IES RIBERA DE LOS MOLINOS
251655	E MURCIA30	IES MANUEL TARRAGA ESCRIBANO
255573	E MURCIA31	INSTITUTO DE EDUCACIÓN SECUNDARIA MIGUEL HERNÁNDEZ
255785	E MURCIA32	IES ALMIRANTE BASTARRECHE
258938	E MURCIA33	INSTITUTO DE ENSEÑANZA SECUNDARIA "SANJE"
259150	E MURCIA34	INSTITUTO DE EDUCACION SECUNDARIA JUAN CARLOS I (IES JCI)
259212	E MURCIA35	INSTITUTO DE EDUCACIÓN SECUNDARIA EL BOHIO
259512	E MURCIA36	INSTITUTO EDUCACION SECUNDARIA "RAMON Y CAJAL"
259658	E MURCIA37	COLEGIO PARRA
259992	E MURCIA38	INSTITUTO DE EDUCACIÓN SECUNDARIA RAMÓN ARCAS MECA
260466	E MURCIA39	IES EL PALMAR
259922	E MURCIA40	CENTRO INTEGRADO DE FORMACIÓN Y EXPERIENCIAS AGRARIAS DE JUMILLA
253322	E ORENSE01	CENTRO AUTORIZADO DE ARTES PLÁSTICAS E DESEÑO FELICIDAD DUCE
255551	E ORENSE02	IES VILAMARIN
29551	E OVIEDO01	UNIVERSIDAD DE OVIEDO
228674	E OVIEDO03	CONSERVATORIO SUPERIOR DE MÚSICA "EDUARDO MARTÍNEZ TORNER" DEL PRINCIPADO DE ASTURIAS
236883	E OVIEDO04	FICYT, Fundacion para el Fomento en Asturias de la Investigacion CIentifica Aplicada y la Tecnologia
237647	E OVIEDO05	BERKLEY BUSINESS COLLEGE
250193	E OVIEDO06	IES ARAMO
249937	E OVIEDO08	IES ALFONSO II
249434	E OVIEDO09	CENTRO INTEGRADO DE FORMACIÓN PROFESIONAL"CERDEÑO"
251565	E OVIEDO11	CIFP CIS LANGREO
253196	E OVIEDO12	I.E.S."CARMEN Y SEVERO OCHOA"
256314	E OVIEDO13	IES VALLE DE TURON
257174	E OVIEDO14	ESCUELA EUROPEA
259288	E OVIEDO15	ESCUELA DE ARTE DE OVIEDO
259936	E OVIEDO16	IES DOCTOR FLEMING
260155	E OVIEDO17	INSTITUTO DE EDUCACIÓN SECUNDARIA LA ERÍA
241193	E PALENCI01	IES VIRGEN DE LA CALLE
241719	E PALENCI02	IES S.M. LA REAL
243573	E PALENCI03	CENTRO INTEGRADO DE FORMACION PROFESIONAL CAMINO DE LA MIRANDA
247961	E PALENCI06	IES TRINIDAD ARROYO
248745	E PALENCI07	I.E.S. RECESVINTO
244335	E PALENCI09	ESCUELA DE ARTE Y SUPERIOR DE CONSERVACION Y RESTAURACION DE BIENES CULTURALES.MARIANO TIMON
257200	E PALENCI10	I.E.S.VICTORIO MACHO
28542	E PALMA01	UNIVERSITAT DE LES ILLES BALEARS
236069	E PALMA04	IES POLITECNIC
238189	E PALMA05	SANT JOSEP OBRER
240511	E PALMA06	INSTITUT D'EDUCACIÓ SECUNDÀRIA FELANITX
240855	E PALMA07	IES SON RULLAN
240525	E PALMA08	IES PASQUAL CALBÓ I CALDÉS
237013	E PALMA09	IES QUARTO DE PORTMANY
237837	E PALMA10	IES ALCUDIA
238741	E PALMA11	IES Ramon Llull
239603	E PALMA12	IES JUNIPER SERRA
239635	E PALMA13	I.E.S. PAU CASESNOVES
240303	E PALMA14	IES BERENGUER D'ANOIA
240477	E PALMA15	IES FRANCESC DE BORJA MOLL
244625	E PALMA16	IES SON PACS
246947	E PALMA17	ESCOLA SUPERIOR DE DISSENY DE LES ILLES BALEARS
247835	E PALMA18	IES BENDINAT
244867	E PALMA19	IES GUILLEM COLOM CASASNOVAS
245053	E PALMA20	IES LLUCMAJOR
245101	E PALMA21	IES CALVIA
245137	E PALMA22	IES GUILLEM CIFRE DE COLONYA
245981	E PALMA23	IES NA CAMEL·LA
253379	E PALMA24	IES M.ÀNGELS CARDONA
252370	E PALMA25	ESCOLA SUPERIOR D'ART DRAMÀTIC DE LES ILLES BALEARS
255055	E PALMA26	IES ARXIDUC LLUIS SALVADOR
252862	E PALMA27	CONSERVATORI SUPERIOR DE MÚSICA DE LES ILLES BALEARS
29477	E PAMPLON01	UNIVERSIDAD DE NAVARRA
29595	E PAMPLON02	UNIVERSIDAD PUBLICA DE NAVARRA
233409	E PAMPLON03	CENTRO INTEGRADO FP SUPERIOR DE ENERGÍAS RENOVABLES
234029	E PAMPLON04	INSTITUTO DE EDUCACION SECUNDARIA "TOKI ONA"
234043	E PAMPLON05	INSTITUTO DE EDUCACIÓN SECUNDARIA IBAIALDE-BURLADA (FORMACIÓN PROFESIONAL)
234633	E PAMPLON06	I.E.S. LEKAROZ-ELIZONDO B.H.I (FP DE ELIZONDO)
235231	E PAMPLON07	CIP VIRGEN DEL CAMINO
235355	E PAMPLON08	CIP DONAPEA
235597	E PAMPLON09	IES SAN JUAN DONIBANE
235777	E PAMPLON10	IES SANITARIA
235933	E PAMPLON11	INSTITUTO CUATROVIENTOS S. COOP
236025	E PAMPLON12	INSTITUTO DE EDUCACIÓN SECUNDARIA MARÍA ANA SANZ
237403	E PAMPLON13	I.E.S. AGROFORESTAL . PAMPLONA ( NAVARRA )
240129	E PAMPLON15	SALESIANOS PAMPLONA
251233	E PAMPLON17	CONSERVATORIO SUPERIOR DE MÚSICA DE NAVARRA
254820	E PAMPLON19	I.E.S. POLITÉCNICO TAFALLA
234219	E PERALTA01	IES RIBERA DEL ARGA PERALTA
247773	E PONTEVE01	CIFP CARLOS OROZA
257102	E PONTEVE02	IES RIBEIRA DO LOURO
260430	E PONTEVE03	IES LUIS SEOANE
236773	E SAB-SEB13	ARMERIA ESKOLA
29536	E SALAMAN01	UNIVERSIDAD PONTIFICIA DE SALAMANCA
29573	E SALAMAN02	UNIVERSIDAD DE SALAMANCA
221787	E SALAMAN03	CONSERVATORIO SUPERIOR DE MÚSICA DE SALAMANCA
240797	E SALAMAN04	IES FRANCISCO SALINAS
241663	E SALAMAN08	IES VENANCIO BLANCO
241679	E SALAMAN09	IES RODRÍGUEZ FABRÉS
241705	E SALAMAN10	IES MARTINEZ URIBARRI
241789	E SALAMAN11	I.E.S. "FERNANDO DE ROJAS"
246485	E SALAMAN13	CENTRO INTEGRADO DE FORMACION PROFESIONAL RIO TORMES
255485	E SALAMAN14	INSTITUTO DE ENSEÑANZAS APLICADAS
255537	E SALAMAN15	IES TIERRA DE CIUDAD RODRIGO
256400	E SALAMAN16	ESCUELA DE ARTE Y SUPERIOR DE CONSERVACION Y RESTAURACION DE BIENES CULTURALES DE SALAMANCA
234135	E SANADRI01	IES EGA
219332	E SAN-SEB01	CENTRO SUPERIOR DE MUSICA DEL PAIS VASCO - MUSIKENE
232577	E SAN-SEB02	CEBANC
236497	E SAN-SEB03	I.E.F.P.S. POLITECNICO EASO POLITEKNIKOA G.L.H.B.I.
238329	E SAN-SEB04	NAZARET ZENTROA
239445	E SAN-SEB05	ESCUELA SUPERIOR DE HOSTELERIA DE GIPUZKOA-CDEA
241301	E SAN-SEB06	CEINPRO
239801	E SAN-SEB07	TOLOSAKO INMAKULADA IKASTETXEA S.COOP
239751	E SAN-SEB08	IES HERNANI BHI
235875	E SAN-SEB09	IEFPS MIGUEL ALTUNA
236011	E SAN-SEB10	INSTITUTO MONTE ALBERTIA
236495	E SAN-SEB11	LEIZARAN INSTITUTUA (LANBIDE HEZIKETA)- INSTITUTO LEIZARAN (FORMACION PROFESIONAL)
236657	E SAN-SEB12	IEFPS USURBIL GLHBI
236983	E SAN-SEB14	Instituto Superior de Formacion Profesional TOLOSALDEA GLHBI
237477	E SAN-SEB15	ESCUELA DE CINE Y VIDEO
237827	E SAN-SEB16	SALESIANOS URNIETA
238409	E SAN-SEB18	LA SALLE BERROZPE IKASTETXEA
238413	E SAN-SEB19	C.P.E.S. IRUNGO LA SALLE
238417	E SAN-SEB20	GOIERRI LANBIDE ESKOLA
238611	E SAN-SEB21	ETEO KOOP. ELKARTEA
238753	E SAN-SEB22	UROLA GARAIKO LANBIDE ESKOLA
239169	E SAN-SEB23	OTEITZA LIZEO POLITEKNIKOA
239761	E SAN-SEB25	ESCUELA DEL PAPEL / PAPER SCHOOL
230789	E SAN-SEB26	IES ZUMAIA BHI
232251	E SAN-SEB27	IEFPS BIDASOA GLHBI
232699	E SAN-SEB28	ELGOIBAR BH INSTITUTUA
232873	E SAN-SEB29	IEFPS DON BOSCO GLHBI
233599	E SAN-SEB30	INSTITUTO DE EDUCACIÓN SECUNDARIA PLAIAUNDI
234467	E SAN-SEB31	MUTRIKUKO INSTITUTUA
234491	E SAN-SEB32	OIANGUREN
236115	E SAN-SEB33	IMH Instituto de Maquina Herramienta
236489	E SAN-SEB34	CENTRO DE ESTUDIOS A.E.G.
240469	E SAN-SEB36	IES UROLA IKASTOLA AZKOITIA-AZPEITIA BHI
247167	E SAN-SEB38	IES ZUBIRIMANTEO BHI
253298	E SAN-SEB39	CENTRO AUTORIZADO DE ARTES PLASTICAS Y DISEÑO KUNSTHAL
256224	E SAN-SEB40	MARIAREN LAGUNDIA IKASTOLA
257024	E SAN-SEB41	KOLDO MITXELENA B.I.
243441	E SAN-SEB42	I.E.S. UNI EIBAR-ERMUA B.H.I.
244367	E SAN-SEB43	IEFPS ARETXABALETA GLHBI
29589	E SANTAND01	UNIVERSIDAD DE CANTABRIA
231335	E SANTAND03	DECROLY, S.L.
236017	E SANTAND04	INSTITUTO DE EDUCACION SECUNDARIA ALISAL
238177	E SANTAND05	INSTITUTO DE EDUCACION SECUNDARIA "CANTABRIA""
238231	E SANTAND06	CENTRO INTEGRADO DE F.P.NUMERO UNO
238357	E SANTAND07	I.E.S. LAS LLAMAS
238481	E SANTAND08	INSTITUTO DE ENSEÑANZA SECUNDARIA I.E.S. AUGUSTO GONZALEZ DE LINARES
238779	E SANTAND09	INSTITUTO ENSEÑANZA SECUNDARIA IES PEÑACASTILLO
239187	E SANTAND10	IES SANTA CLARA
240041	E SANTAND11	Instituto de Educacion Secondaria LEONARDO TORRES QUEVEDO
240105	E SANTAND12	I.E.S. ATAULFO ARGENTA
238335	E SANTAND13	INSTITUTO DE ENSEÑANZA SECUNDARIA LOPE DE VEGA
238351	E SANTAND14	I.E.S. RICARDO BERNARDO
238361	E SANTAND15	INSTITUTO DE ENSEÑANZA SECUNDARIA IES "SANTA CRUZ"
238461	E SANTAND16	I.E.S. "JOSE DEL CAMPO"
238507	E SANTAND17	I.E.S. MARISMAS
239097	E SANTAND18	IES "MANUEL GUTIERREZ ARAGON"
239137	E SANTAND19	INSTITUTO DE ENSEÑANZA SECUNDARIA FUENTE FRESNEDO
239231	E SANTAND20	INSTITUTO DE ENSEÑANZA SECUNDARIA "IES BESAYA"
239425	E SANTAND21	INSTITUTO DE ENSEÑANZA SECUNDARIA IES "MONTESCLAROS"
241907	E SANTAND22	INSTITUTO DE ENSEÑANZA SECUNDARIA DR. JOSÉ ZAPATERO DOMINGUEZ
238315	E SANTAND23	INSTITUTO DE ENSEÑANZA SECUNDARIA IES VALLE DE CAMARGO
247723	E SANTAND24	I.E.S. LA ALBERICIA
247655	E SANTAND25	INSTITUTO DE ENSEÑANZA SECUNDARIA I.E.S. FORAMONTANOS
245983	E SANTAND26	INSTITUTO DE ENSEÑANZA SECUNDARIA IES NTRA SRA DE LOS REMEDIOS
245917	E SANTAND27	IES ESTELAS DE CANTABRIA
248477	E SANTAND28	INSTITUTO DE EDUCACIÓN SECUNDARIA ZAPATÓN
253270	E SANTAND30	COLEGIO SAN JUAN BAUTISTA
29576	E SANTIAG01	UNIVERSIDAD DE SANTIAGO DE COMPOSTELA
234165	E SANTIAG02	ESCOLA DE ARTE E SUPERIOR DE DESEÑO "MESTRE MATEO"
240065	E SANTIAG03	IES AS FONTINAS
66696	E SEGOVIA01	IE UNIVERSIDAD
240831	E SEGOVIA03	I.E.S. ANDRÉS LAGUNA
241131	E SEGOVIA04	IES MARIA MOLINER
241133	E SEGOVIA05	IES EZEQUIEL GONZALEZ
241149	E SEGOVIA06	ESCUELA DE ARTE Y SUPERIOR DE DISEÑO DE SEGOVIA
241625	E SEGOVIA07	I.E.S. FRANCISCO GINER DE LOS RÍOS
250319	E SEGOVIA08	IES LA ALBUERA
251818	E SEGOVIA09	ESCUELA SUPERIOR DEL VIDRIO DE SEGOVIA
29649	E SEVILLA01	UNIVERSIDAD DE SEVILLA
66782	E SEVILLA03	UNIVERSIDAD PABLO DE OLAVIDE
227865	E SEVILLA04	CSM MANUEL CASTILLO DE SEVILLA
230653	E SEVILLA05	UNIVERSIDAD INTERNACIONAL DE ANDALUCÍA
235727	E SEVILLA06	ESCUELA SUPERIOR DE ARTE DRAMATICO DE SEVILLA
237867	E SEVILLA07	IES HERMANOS MACHADO
238001	E SEVILLA08	I.E.S. POLITECNICO
238239	E SEVILLA09	IES NÉSTOR ALMENDROS
238765	E SEVILLA10	ESCUELA DE ARTE DE SEVILLA
239103	E SEVILLA11	IES V CENTENARIO
239767	E SEVILLA12	EUSA - ESTUDIOS UNIVERSITARIOS Y SUPERIORES DE ANDALUCIA, S.L.
240101	E SEVILLA13	IES LOS VIVEROS
240279	E SEVILLA14	IES JUAN IGNACIO LUCA DE TENA
240339	E SEVILLA15	IES CRISTÓBAL DE MONROY
240263	E SEVILLA16	NUEVAS PROFESIONES, S.L.
239177	E SEVILLA17	IES CAMAS
241063	E SEVILLA18	IES MARTÍNEZ MONTAÑÉS
241125	E SEVILLA19	COLEGIO SALESIANO SANTÍSIMA TRINIDAD
244823	E SEVILLA20	IES PUNTA DEL VERDE
246007	E SEVILLA21	I.E.S. " HELIÓPOLIS"
246113	E SEVILLA22	INSTITUTO DE ENSEÑANZA SECUNDARIA TRIANA. CONSEJERIA DE EDUCACION DE LA JUNTA DE ANDALUCIA.
246445	E SEVILLA23	I.E.S. LAS AGUAS
247113	E SEVILLA25	IES MURILLO
250247	E SEVILLA31	IES EL MAJUELO
250347	E SEVILLA32	IES EL ARENAL
253892	E SEVILLA33	IES PABLO PICASSO
254848	E SEVILLA34	ESCUELAS PROFESIONALES DE LA SAGRADA FAMILIA - NUESTRA SEÑORA DE LOS REYES
252328	E SEVILLA35	ESCUELA ALBAYDAR
254209	E SEVILLA36	IES FEDERICO MAYOR ZARAGOZA
254862	E SEVILLA37	COLEGIO SALESIANOS SAN PEDRO
251690	E SEVILLA38	IES GONZALO NAZARENO
255345	E SEVILLA39	IES NERVION
255817	E SEVILLA40	IES JUAN DE MAIRENA
258403	E SEVILLA41	IES AXATI
259638	E SEVILLA42	FUNDACIÓN FORJA XXI (ESCUELA DE JARDINERÍA JOAQUÍN ROMERO MURUBE)
260273	E SEVILLA43	I.E.S. SANTA AURELIA
260219	E SEVILLA44	IES JACARANDÁ
259416	E SEVILLA45	IES JOAQUIN TURINA
245905	E SORIA01	IES ANTONIO MACHADO
246593	E SORIA02	IES VIRGEN DEL ESPINO
248983	E SORIA03	IES POLITÉCNICO
251211	E SORIA05	ESCUELA DE ARTE Y SUPERIOR DE DISEÑO DE SORIA
256490	E SORIA06	CENTRO ESPECÍFICO DE FORMACIÓN PROFESIONAL PICO FRENTES. SORIA
28675	E TARRAGO01	UNIVERSITAT ROVIRA I VIRGILI
236947	E TARRAGO02	IES-SEP COMTE DE RIUS
237337	E TARRAGO03	IES PERE MARTELL
237397	E TARRAGO04	IES BAIX CAMP
237513	E TARRAGO05	IES ESCOLA D'HOTELERIA I TURISME DE CAMBRILS
237567	E TARRAGO06	IES CALLIPOLIS
237695	E TARRAGO07	IES-SEP VIDAL I BARRAQUER
237703	E TARRAGO08	IES MONTSIA
237787	E TARRAGO09	IES PRIORAT
237797	E TARRAGO10	IES JAUME HUGUET
237963	E TARRAGO11	IES D'HORTICULTURA I JARDINERIA
238063	E TARRAGO12	IES-SEP DE L'EBRE
256781	E TARRAGO13	INSTITUT D'EDUCACIÓ SECUNDARIA LA SÉNIA
259003	E TARRAGO14	ESCOLA DE CAPACITACIÓ AGRÀRIA D'AMPOSTA
29443	E TENERIF01	UNIVERSIDAD DE LA LAGUNA
241453	E TENERIF02	IES CESAR MANRIQUE
234215	E TENERIF03	ESCUELA DE CAPACITACION AGRARIA DE TACORONTE
240021	E TENERIF04	IES PUERTO DE LA CRUZ - TELESFORO BRAVO
242143	E TENERIF05	CONSERVATORIO SUPERIOR DE MÚSICA DE CANARIAS
243459	E TENERIF06	IES LA GUANCHA
255988	E TENERIF08	IES ADEJE
255565	E TENERIF09	IES DOMINGO PEREZ MINIK
256148	E TENERIF10	I.E.S. LA LABORAL DE LA LAGUNA
256547	E TENERIF11	INSTITUTO DE ENSEÑANZA SECUNDARIA LAS GALLETAS
255927	E TENERIF12	IES VIRGEN DE LAS NIEVES
257072	E TENERIF13	IES LOS GLADIOLOS
257544	E TENERIF14	ESCUELA DE ARTE Y SUPERIOR DE DISEÑO FERNANDO ESTEVEZ
257592	E TENERIF15	IES AGUSTIN DE BETANCOURT
257706	E TENERIF16	IES GENETO
258900	E TENERIF17	ESCUELA PROFESIONAL SALESIANA SAN JUAN BOSCO
259546	E TENERIF18	INSTITUTO DE ENSEÑANZA SECUNDARIA LAS INDIAS
239173	E TERUEL01	I.E.S. BAJO ARAGÓN
247301	E TERUEL02	IES FRANCÉS DE ARANDA
248047	E TERUEL03	INSTITUTO DE EDUCACIÓN SECUNDARIA "VEGA DEL TURIA"
249771	E TERUEL04	ESCUELA SUPERIOR DE HOSTELERÍA DE ARAGON
256142	E TERUEL05	IES SANTA EMERENCIANA
256188	E TERUEL06	IES SEGUNDO DE CHOMÓN
256248	E TERUEL07	IFPE SAN BLAS
256330	E TERUEL08	IES FERNANDO LÁZARO CARRETER UTRILLAS
257186	E TERUEL09	IES PABLO SERRANO ANDORRA
257198	E TERUEL10	ESCUELA DE ARTE DE TERUEL
241785	E TOLEDO01	IES AZARQUIEL
246359	E TOLEDO02	IES UNIVERSIDAD LABORAL
247019	E TOLEDO03	IES JUANELO TURRIANO
245543	E TOLEDO04	IES JUAN ANTONIO CASTRO
246609	E TOLEDO05	IES RIBERA DEL TAJO
249568	E TOLEDO07	ESCUELA DE ARTE DE TALAVERA
254119	E TOLEDO08	I.E.S. MARÍA PACHECO DE TOLEDO
254690	E TOLEDO09	INSTITUTO SAN ISIDRO
239775	E TOLEDO10	IES PUERTA DE CUARTOS
256038	E TOLEDO11	INSTITUTO DE EDUCACION SECUNDARIA VALDEHIERRO
237851	E TORRELA01	IES MIGUEL HERRERO PEREDA
233377	E TUDELA01	CENTRO INTEGRADO POLITECNICO ETI DE TUDELA
247083	E VALDES01	IES GALILEO GALILEI
245771	E VALDES02	IES CONCEJO DE TINEO
29450	E VALENCI01	UNIVERSITAT DE VALENCIA (ESTUDI GENERAL) UVEG
29526	E VALENCI02	UNIVERSIDAD POLITÉCNICA DE VALENCIA
29610	E VALENCI08	UNIVERSIDAD CEU CARDENAL HERRERA
223857	E VALENCI11	UNIVERSIDAD CATOLICA DE VALENCIA "SAN VICENTE MARTIR"
230675	E VALENCI12	I.E.S. JORDI DE SANT JORDI
231009	E VALENCI13	ESCUELA DE ARTE Y SUPERIOR DE DISEÑO DE VALENCIA
239099	E VALENCI15	IFPS MISLATA
235951	E VALENCI16	FLORIDA CENTRE DE FORMACIÓ, C.V.
243041	E VALENCI17	SOCIEDAD COOPERATIVA VALENCIANA JUAN COMENIUS
243109	E VALENCI18	IES ABASTOS
245599	E VALENCI19	IFPS Nº 27 MISERICÒRDIA
248369	E VALENCI20	I.E.S. CONSELLERIA
249013	E VALENCI21	IES RASCANYA - ANTONIO CAÑUELO
245151	E VALENCI23	IES 9 D'OCTUBRE
249224	E VALENCI24	I.F.P.S. LUIS SUÑER SANCHIS
242635	E VALENCI25	ESCOLA SUPERIOR DE CERÀMICA DE MANISES,VALENCIA
247307	E VALENCI26	IES TIRANT LO BLANC
248153	E VALENCI27	INSTITUTO DE FORMACION PROFESIONAL SUPERIOR FAITANAR
248935	E VALENCI28	IES L'ELIANA
249618	E VALENCI29	IES LLOPIS MARI DE CULLERA-VALENCIA
243447	E VALENCI30	INSTITUTO DE ENSEÑANZA SECUNDARIA "PERE BOÏL"
245405	E VALENCI31	INSTITUTO DE EDUCACIÓN SECUNDARIA NÚMERO 4
247797	E VALENCI32	IES MASSAMAGRELL
249001	E VALENCI34	IES HENRI MATISSE
250849	E VALENCI35	INSTITUTO DE ENSEÑANZA SECUNDARIA "SALVADOR GADEA"
255077	E VALENCI36	EFA LA MALVESIA
252798	E VALENCI37	IES TIERNO GALVAN MONCADA (VALENCIA)
251359	E VALENCI38	IES L'OM DE PICASSENT
253876	E VALENCI39	IES CAMP DE MORVEDRE
251591	E VALENCI40	ESCUELA SUPERIOR DE ARTE DRAMÁTICO DE VALENCIA
251645	E VALENCI41	IES BENLLIURE
252244	E VALENCI42	CONSERVATORIO SUPERIOR DE DANZA DE VALENCIA (CSDV)
252910	E VALENCI43	IFPS AUSIAS MARCH, VALENCIA
253140	E VALENCI44	INSTITUTO DE EDUCACIÓN SECUNDARIA JUAN DE GARAY
253248	E VALENCI45	INSTITUTO EDUCACION SECUNDARIA "SERPIS"
255039	E VALENCI46	IES VICENTE BLASCO IBAÑEZ
254244	E VALENCI47	CENTRE INTEGRAT PUBLIC DE FORMACIO PROFESIONAL CATARROJA
251976	E VALENCI48	IES CONSUELO ARANDA
252890	E VALENCI49	IES BERNAT GUINOVART
253250	E VALENCI50	INSTITUTO DE EDUCACIÓN SECUNDARIA ALMUSSAFES
254698	E VALENCI51	IES LES FOIES
251899	E VALENCI52	IES FEDERICA MONTSENY
254599	E VALENCI53	IES VELES E VENTS
255049	E VALENCI54	I.E.S. GABRIEL CISCAR
253668	E VALENCI55	IES POU CLAR
252680	E VALENCI56	IES LA SENIA
255071	E VALENCI57	IES. MANUEL SANCHIS GUARNER
253054	E VALENCI58	INSTITUT EDUCACIO SECUNDARIA BENIMÀMET
253122	E VALENCI59	IES LA FONT DE SANT LLUÍS
256186	E VALENCI60	IES ALBAL
255481	E VALENCI61	TEVIAN 2
255655	E VALENCI62	ESCUELA DE CAPATACES AGRÍCOLAS
255771	E VALENCI63	IES EL CABANYAL
256000	E VALENCI64	ESCUELAS SAN JOSE
256082	E VALENCI65	I.E.S. LA MARXADELLA
256168	E VALENCI66	ESCUELA PROFESIONAL XAVIER
256478	E VALENCI67	CONSERVATORIO SUPERIOR DE MUSICA DE VALENCIA "JOAQUIN RODRIGO"
256651	E VALENCI68	INSTITUTO DE EDUCACIÓN SECUNDARIA EL GRAO
256719	E VALENCI69	IES JAUME I
256980	E VALENCI70	INSTITUTO DE EDUCACIÓN SECUNDARIA JORGE JUAN
258685	E VALENCI71	CENTRE ESPECÍFIC D'EDUCACIÓ A DISTÀNCIA DE LA COMUNITAT VALENCIANA
258786	E VALENCI72	CENTRO DE FORMACIÓN PROFESIONAL XABEC
260460	E VALENCI73	SAN JAIME APOSTOL
257451	E VALENCI74	CIPFP LA COSTERA
259380	E VALENCI75	C.I.P.F.P COMPLEJO EDUCATIVO DE CHESTE
260247	E VALENCI76	INSTITUTO DE EDUCACIÓN SECUNDARIA (IES) GONZALO ANAYA
29619	E VALLADO01	UNIVERSIDAD DE VALLADOLID
223571	E VALLADO03	UNIVERSIDAD EUROPEA MIGUEL DE CERVANTES
238947	E VALLADO04	INSTITUTO DE EDUCACION SECUNDARIA "JULIAN MARIAS"
239853	E VALLADO05	IES NÚÑEZ DE ARCE
239977	E VALLADO06	IES CONDESA EYLO ALFONSO
240479	E VALLADO09	INSTITUTO EDUCACION SECUNDARIA EMILIO FERRARI
240481	E VALLADO10	ESCUELA DE ARTE Y SUPERIOR DE CONSERVACIÓN Y RESTAURACIÓN DE BIENES CULTURALES DE VALLADOLID
240507	E VALLADO11	IES ZORRILLA
240739	E VALLADO13	I.E.S. ARCA REAL
241141	E VALLADO15	CENTRO GREGORIO FERNANDEZ
241389	E VALLADO16	IES GALILEO
241405	E VALLADO17	I. P. CRISTO REY
241477	E VALLADO18	I.E.S. RIBERA DE CASTILLA
241745	E VALLADO19	IES LA MERCED
244323	E VALLADO20	IES. VEGA DEL PRADO
245551	E VALLADO21	CENTRO GRIAL
246063	E VALLADO22	ESCUELA SUPERIOR DE ARTE DRAMÁTICO DE CASTILLA Y LEÓN (ESADCYL). FUNDACIÓN ARCYL
246759	E VALLADO23	INSTITUTO DE ENSEÑANZA SECUNDARIA RAMON Y CAJAL (I.E.S. RAMÓN Y CAJAL)
249699	E VALLADO24	CENTRO INTEGRADO DE FORMACIÓN PROFESIONAL "JUAN DE HERRERA"
247417	E VALLADO25	CENTRO ESPECÍFICO DE FORMACIÓN PROFESIONAL DE MEDINA DEL CAMPO
246601	E VALLADO26	I.E.S. LAS SALINAS
256468	E VALLADO27	ESCUELA SUPERIOR DE IMAGEN Y SONIDO ACEIMAR DE VALLADOLID
260255	E VALLADO28	TEMAT ESCUELA TECNICA
46003	E VIC01	UNIVERSITAT DE VIC - FUNDACIO UNIVERSITARIA BALMES
256789	E VIC02	EASD (ESCOLA D'ART I SUPERIOR DE DISSENY) DE VIC
257000	E VIC03	INSTITUT DE VIC
29447	E VIGO01	UNIVERSIDADE DE VIGO
234729	E VIGO02	IES DE TEIS
235215	E VIGO03	CONSERVATORIO SUPERIOR DE MUSICA DE VIGO
249334	E VIGO05	CIFP VALENTIN PAZ ANDRADE
254666	E VIGO06	I.E.S.POLITECNICO DE VIGO
254137	E VIGO07	CENTRO DE ESTUDIOS MAROTE
258866	E VIGO08	ESCUELA SUPERIOR DE ARTE DRAMÁTICO DE GALICIA
259362	E VIGO09	COLEGIO DE FOMENTO MONTECASTELO
257717	E VIGO10	IES JOHAN CARBALLEIRA
232855	E VITORIA04	INSTITUTO ENSEÑANZA SECUNDARIA (ITS) HOSTELERIA-OSTALARITZA BIGARREN HEZKUNTZAKO INSTITUTUA (ITB)
233009	E VITORIA05	IEFPS MENDIZABALA
235877	E VITORIA06	IES FRANCISCO DE VITORIA
236567	E VITORIA07	I.E.S. (I.T.S.) CIUDAD JARDIN
238471	E VITORIA08	IES KOLDO MITXELENA
238541	E VITORIA09	DIOCESANAS
238743	E VITORIA10	INSTITUTO POLITÉCNICO JESÚS OBRERO
239325	E VITORIA11	COLEGIO PRESENTACIÓN DE MARÍA
240705	E VITORIA12	ARIZMENDI KOOP.E.
237993	E VITORIA13	ITSASMENDIKOI
238969	E VITORIA14	CENTRO MUNICIPAL DE FORMACION PROFESIONAL DE LAUDIO/LLODIO
243485	E VITORIA15	ESCUELA DE ARTE Y SUPERIOR DE DISEÑO VITORIA-GASTEIZ
245639	E VITORIA16	COLEGIO URKIDE IKASTETXEA
243333	E VITORIA18	IES MURGIA
254431	E VITORIA19	IES (ITS) CONSTRUCCIÓN (ITB) BHI VITORIA-GASTEIZ
243569	E VITORIA20	IES ZARAOBE BHI
240741	E ZAMORA02	IES LA VAGUADA
240767	E ZAMORA03	CENTRO INTEGRADO FORMACIÓN PROFESIONAL DE ZAMORA
240807	E ZAMORA04	INSTITUTO DE EDUCACIÓN SECUNDARIA LOS SAUCES
241825	E ZAMORA05	I.E.S.CLAUDIO MOYANO
241895	E ZAMORA06	I.E.S. UNIVERSIDAD LABORAL
249606	E ZAMORA08	ESCUELA DE ARTE Y SUPERIOR DE DISEÑO DE ZAMORA
241529	E ZAMORA09	INSTITUTO DE EDUCACION SECUNDARIA "RIO DUERO"
28666	E ZARAGOZ01	UNIVERSIDAD DE ZARAGOZA
227269	E ZARAGOZ05	CONSERVATORIO SUPERIOR DE MUSICA DE ARAGON
231029	E ZARAGOZ06	INSTITUTO DE EDUCACION SECUNDARIA CORONA DE ARAGON
231337	E ZARAGOZ07	UNIVERSIDAD SAN JORGE
232667	E ZARAGOZ08	COLEGIO MONTESSORI
235989	E ZARAGOZ09	IES SANTIAGO HERNANDEZ
240677	E ZARAGOZ11	IES TIEMPOS MODERNOS
241881	E ZARAGOZ12	I.E.S. AVEMPACE
242807	E ZARAGOZ13	ESCUELA EUROPEA DE NEGOCIOS EN ARAGON SL
242933	E ZARAGOZ14	INSTITUTO DE ENSEÑANZA SECUNDARIA GALLICUM
243817	E ZARAGOZ15	CEFOR IZQUIERDO
247347	E ZARAGOZ16	I.E.S LOS ENLACES
247545	E ZARAGOZ17	INSTITUTO EDUCACIÓN SECUNDARIA RÍO GÁLLEGO
250027	E ZARAGOZ19	INSTITUTO DE ENSEÑANZA SECUNDARIA "MARÍA MOLINER"
249057	E ZARAGOZ20	IES EMILIO JIMENO
246563	E ZARAGOZ21	INSTITUTO DE EDUCACIÓN SECUNDARIA "CABAÑAS"
249476	E ZARAGOZ22	I.E.S. SIGLO XXI
243007	E ZARAGOZ23	INSTITUTO AGRONÓMICO MEDITERRÁNEO DE ZARAGOZA
251403	E ZARAGOZ24	SALESIANOS NTRA. SRA. DEL PILAR
252876	E ZARAGOZ25	IES ITACA
252986	E ZARAGOZ26	I.E.S. MIRALBUENO
253110	E ZARAGOZ27	COLEGIO MARÍA AUXILIADORA
253560	E ZARAGOZ28	IES PILAR LORENGAR
253694	E ZARAGOZ29	ESCUELA DE ARTE
256066	E ZARAGOZ30	IES LUIS BUÑUEL
256070	E ZARAGOZ31	IES TUBALCAIN
256080	E ZARAGOZ32	IES VIRGEN DEL PILAR
259932	E ZARAGOZ33	ESCUELA SUPERIOR DE DISEÑO DE ARAGÓN
99999	E XX	Other Spain
247099	EE LAANE-V02	LÄÄNE- VIRU RAKENDUSKÕRGKOOL
64961	EE TALLINN01	EESTI KUNSTIAKADEEMIA
64947	EE TALLINN02	ESTONIAN BUSINESS SCHOOL
69771	EE TALLINN03	EESTI MUUSIKA- JA TEATRIAKADEEMIA
63305	EE TALLINN04	TALLINNA TEHNIKAÜLIKOOL
68286	EE TALLINN05	TALLINNA ÜLIKOOL
67785	EE TALLINN06	TALLINNA TEHNIKAKÕRGKOOL
223562	EE TALLINN10	SISEKAITSEAKADEEMIA
82337	EE TALLINN11	AKADEEMIA NORD
210201	EE TALLINN12	TALLINNA TERVISHOIU KÕRGKOOL
218744	EE TALLINN13	EESTI MEREAKADEEMIA (EMARA)
220280	EE TALLINN14	EESTI INFOTEHNOLOOGIA KOLLEDZ
222033	EE TALLINN15	MAINORI KORGKOOL
224555	EE TALLINN16	EUROÜLIKOOL
250211	EE TALLINN17	TALLINNA ÄRIJUHTIMISE KOLLEDŽ
228396	EE TALLINN18	EELK USUTEADUSE INSTITUUT
229061	EE TALLINN19	TALLINNA PEDAGOOGILINE SEMINAR
228133	EE TALLINN20	TALLINNA MAJANDUSKOOL
251547	EE TALLINN21	MAJANDUSE JA JUHTIMISE INSTITUUT
259686	EE TALLINN22	SOTSIAAL - HUMANITAARINSTITUUT
260480	EE TALLINN23	EESTI HOTELLI- JA TURISMIKÕRGKOOL
67233	EE TARTU01	EESTI MAAÜLIKOOL
69935	EE TARTU02	TARTU ÜLIKOOL
241355	EE TARTU03	EESTI LENNUAKADEEMIA
210298	EE TARTU05	TARTU KÕRGEM KUNSTIKOOL
220968	EE TARTU06	TARTU TERVISHOIU KORGKOOL
258942	EE TARTU07	EESTI EVANGEELIUMI KRISTLASTE JA BAPTISTIDE KOGUDUSTE LIIDU KÕRGEM USUTEADUSLIK SEMINAR
241299	EE VORU01	VÕRUMAA KUTSEHARIDUSKESKUS
99999	EE XX	Other Estonia
254883	F AGEN04	LYCÉE JEAN-BAPTISTE DE BAUDRE
234115	F AGEN06	SUD MANAGEMENT
232737	F AIX-PRO11	ECOLE SUPERIEURE D'ART FELlX CICCOLINI
221041	F AIX-PRO19	ECOLE NATIONALE DES TECHNICIENS DE L'EQUIPEMENT
30071	F ALBI05	ECOLE NATIONALE SUPERIEURE DES TECHNIQUES INDUSTRIELLES ET DES MINES D'ALBI-CARMAUX
239609	F ALENCON01	INSTITUT SUPERIEUR DE PLASTURGIE D'ALENCON
28368	F ALES02	ECOLE NATIONALE SUPERIEURE DES TECHNIQUES INDUSTRIELLES ET DES MINES D'ALES (ECOLE DES MINES D'ALES)
254700	F ALES03	LYCEE TECHNIQUE PRIVE JB DE LA SALLE
254874	F ALES05	LYCÉE JACQUES PRÉVERT
259017	F ALES06	LYCÉE POLYVALENT SACRÉ - COEUR
28127	F AMIENS01	UNIVERSITE DE PICARDIE JULES VERNE
27958	F AMIENS05	GROUPE SUP DE CO AMIENS PICARDIE
27995	F AMIENS15	ECOLE SUPERIEURE D'ART ET DE DESIGN
215515	F AMIENS18	ECOLE SUPERIEURE D INGENIEURS EN ELECTROTECHNIQUE ET ELECTRONIQUE D AMIENS
254356	F AMIENS24	INSTITUT REGIONAL DE FORMATION AUX FONCTIONS EDUCATIVES - IRFFE
28116	F ANGERS01	UNIVERSITE D'ANGERS
253489	F ANGERS03	LYCEE CHEVROLLIER
28493	F ANGERS04	UNIVERSITE CATHOLIQUE DE L'OUEST
224299	F ANGERS06	ESEO
28260	F ANGERS08	ECOLE SUPERIEURE D'AGRICULTURE D'ANGERS
28345	F ANGERS10	Groupe ESSCA (ECOLE SUPERIEURE DES SCIENCES COMMERCIALES D'ANGERS)
251115	F ANGERS14	ECOLE TECHNIQUE SUPÉRIEURE DE CHIMIE DE L'OUEST
246751	F ANGERS15	LYCEE SACRE COEUR
235829	F ANGERS22	CFP "NOTRE DAME LA GARDE"
238785	F ANGERS23	GROUPE IRCOM - Association Ste Anne
252852	F ANGERS27	LYCÉE JEAN MOULIN ANGERS
253389	F ANGERS28	CAMPUS DE POUILLÉ
259158	F ANGERS29	ESPL SAS
84193	F ANGLET01	LYCEE POLYVALENT 'CANTAU'
221154	F ANGOULE05	ECOLE EUROPEENNE SUPERIEURE DE L'IMAGE
235615	F ANGOULE10	Ecole des Metiers du Cinema d Animation
235799	F ANGOULE11	ECOLE DE GESTION ET DE COMMERCE ANGOULEME
246091	F ANGOULE12	LYCÉE DE L'IMAGE ET DU SON D'ANGOULÊME
245499	F ANGOULE13	CIFOP
47379	F ANJOU02	GROUPE ESAIP
27426	F ANNECY04	IPAC
236845	F ANNECY08	LYCEE AGRICOLE PRIVE POISY - CHAVANOD
257118	F ANNECY09	LYCÉE LOUIS-LACHENAL
259532	F ANNECY10	LYCÉE GABRIEL FAURÉ
259746	F ANNECY11	LYCÉE POLYVALENT GUILLAUME FICHET
260644	F ANNECY12	LYCÉE DU MONT BLANC RENÉ DAYVE
255627	F ANNEMAS03	LYCÉE DES GLIÈRES
248131	F ANTIBES05	LYCÉE RÉGIONAL LÉONARD DE VINCI
248007	F ANTIBES06	LYCEE AUDIBERTI
238071	F ANTONY03	Ecole Nationale de la Statistique et de l'Administration Economique
260666	F ARGENTE05	GARAC ECOLE NATIONALE DES PROFESSIONS DE L'AUTOMOBILE
223644	F ARLES03	ECOLE NATIONALE SUPERIEURE DE LA PHOTOGRAPHIE
227561	F ARRADON01	CFP ST YVES
242297	F ARRAS02	LYCÉE GUY MOLLET
28512	F ARRAS12	UNIVERSITE D'ARTOIS
253168	F ARRAS13	AFERTES
249767	F ART-S-M01	LTPP-ST-MICHEL-BOSSERVILLE
238161	F AUBENAS04	LYCEE POLYVALENT ASTIER
237811	F AUBIERE03	ECOLE NATIONALE SUPÉRIEURE DE CHIMIE DE CLERMONT-FERRAND
234979	F AUBUSSO02	LYCEE DES METIERS DU BATIMENT FELLETIN.23500
247085	F AULNA-B03	LYCEE JEAN ZAY
256480	F AURILLA06	LYCÉE DE LA COMMUNICATION ST GÉRAUD
28574	F AV-FONT01	ECOLE SUPERIEURE DE COMMERCE INTERNATIONAL
216766	F AV-FONT02	ECOLE SUPERIEURE D'INGENIEURS EN INFORMATIQUE ET GENIE DES TELECOMMUNICATIONS (ESIGETEL)
27890	F AVIGNON01	UNIVERSITE D'AVIGNON ET DES PAYS DE VAUCLUSE
219262	F AVIGNON12	ECOLE SUPERIEURE D'ART D'AVIGNON
234913	F AVIGNON14	EGC MEDITERRANEE - CAMPUS D'AVIGNON
241931	F AVIGNON15	ISEMA INSTITUT SUPERIEUR EUROPEEN DE MANAGEMENT DE L'AGROALIMENTAIRE
260021	F AVIGNON16	LYCÉE ISMAËL DAUPHIN
228653	F AVIZE02	LYCÉE VITICOLE D'AVIZE
256244	F BAGNOLET02	CFA DE LA COMMUNICATION MULTIMÉDIA ET DES ARTS GRAPHIQUES
253292	F BAGNOLS03	LYCEE DE BAGNOLS
237549	F BASTIA06	EGC MEDITERRANEE - CAMPUS DE BASTIA
234649	F BAYONNE07	ESTIA - Ecole Superieure des Technologies Industrielles Avancees
253500	F BAYONNE09	LTP SAINTE ANNE ANGLET
254539	F BAYONNE10	ECOLE DE GESTION ET DE COMMERCE DE BAYONNE
258708	F BAYONNE11	LYCÉE LOUIS DE FOIX
216598	F BEAUVAI02	Institut Polytechnique Lasalle Beauvais
48165	F BELFORT06	UNIVERSITE DE TECHNOLOGIE DE BELFORT-MONTBELIARD
220538	F BELFORT07	ECOLE SUPERIEURE DES TECHNOLOGIES ET DES AFFAIRES
260201	F BERGERA03	LYCÉE MAINE DE BIRAN
27762	F BESANCO01	UNIVERSITE DE FRANCHE-COMTE
27959	F BESANCO06	ECOLE NATIONALE SUPERIEURE DE MECANIQUE ET DES MICROTECHNIQUES
220498	F BESANCO14	ECOLE REGIONALE DES BEAUX-ARTS DE BESANCON (FRANCE)
228280	F BESANCO20	INSTITUT CATHOLIQUE DE FORMATION DES PROFESSEURS D'ALSACE BOURGOGNE-FRANCHE COMTÉ
240269	F BESANCO21	IMEA
242615	F BESANCO22	ENIL MAMIROLLE - EPLEFPA
256098	F BESANCO23	LYCEE LOUIS PERGAUD
259073	F BESANCO24	INSTITUT RÉGIONAL DU TRAVAIL SOCIAL DE FRANCHE-COMTÉ (IRTS DE FRANCHE-COMTÉ)
255603	F BEZIERS03	LYCEE PROFESSIONNEL JEAN MOULIN
256476	F BEZIERS04	LYCEE LA TRINITE
253040	F BIARRIT01	ECOLE SUPÉRIEURE D'ART DES ROCAILLES
253142	F BIARRITZ02	LYCÉE HÔTELIER ET DE TOURISME DE BIARRITZ
221444	F BICETRE02	ECOLE POUR L'INFORMATIQUE ET LES TECHNIQUES AVANCEES (EPITA)
260293	F BLANQUE03	EPLEFPA DE BORDEAUX GIRONDE
236767	F BLOIS02	LYCEE DES METIERS D'HOTELLERIE TOURISME DU VAL DE LOIRE
67563	F BLOIS05	LYCEE PRIVE LA PROVIDENCE
227550	F BLOIS10	ECOLE NATIONALE SUPERIEURE DE LA NATURE ET DU PAYSAGE - ENSNP
234941	F BLOIS11	ECOLE NATIONALE D'INGENIEURS DU VAL DE LOIRE
253042	F BOBIGNY02	LYCÉE POLYVALENT RÉGIONAL VOILLAUME
255543	F BONDY02	LYCEE JEAN RENOIR
43005	F BONNEUI01	INSTITUT UNIVERSITAIRE DE FORMATION DES MAITRES DE L'ACADEMIE DE CRETEIL
27448	F BORDEAU01	UNIVERSITE BORDEAUX 1, SCIENCES ET TECHNOLOGIES
28228	F BORDEAU02	UNIVERSITÉ VICTOR SEGALEN BORDEAUX 2
28250	F BORDEAU03	UNIVERSITE MICHEL DE MONTAIGNE - BORDEAUX 3
218534	F BORDEAU06	LYCEE TECHNIQUE NICOLAS BREMONTIER BORDEAUX
28200	F BORDEAU12	BEM BORDEAUX MANAGEMENT SCHOOL
28617	F BORDEAU16	ECOLE NATIONALE SUPERIEURE D'ARCHITECTURE ET DE PAYSAGE DE BORDEAUX
27614	F BORDEAU27	INSTITUT REGIONAL DU TRAVAIL SOCIAL AQUITAINE
214823	F BORDEAU28	ECOLE NATIONALE D'INGENIEURS DES TRAVAUX AGRICOLES DE BORDEAUX (ENITAB)
248081	F BORDEAU31	L.T.P. ET L.P.P. SAINTE FAMILLE
254187	F BORDEAU33	LTP BEL ORME
236113	F BORDEAU34	LYCEE SAINTE MARIE BASTIDE
28076	F BORDEAU36	ECOLE DES BEAUX-ARTS DE BORDEAUX
28269	F BORDEAU37	INSTITUT D'ETUDES POLITIQUES DE BORDEAUX
28183	F BORDEAU40	INSTITUT DES HAUTES ETUDES ECONOMIQUES ET COMMERCIALES DE BORDEAUX
28308	F BORDEAU41	UNIVERSITE MONTESQUIEU - BORDEAUX IV
220282	F BORDEAU45	ECOLE DE COMMERCE EUROPEENNE DE BORDEAUX
228786	F BORDEAU49	ECOLE DE COMMUNICATION VISUELLE AQUITAINE
233533	F BORDEAU50	CENTRE REGIONAL DE FORMATION PROFESSIONNELLE DES AVOCATS ALIENOR
251854	F BORDEAU51	EPLEFPA DE BAZAS
256625	F BORDEAU52	LYCÉE CONDORCET
257010	F BORDEAU53	LYCEE POLYVALENT GUSTAVE EIFFEL DE BORDEAUX
216126	F BORDEAU54	INSTITUT POLYTECHNIQUE DE BORDEAUX (IPB)
223361	F BOULOGN02	CONSERVATOIRE NATIONAL DE REGION DE BOULOGNE BILLANCOURT
255933	F BOULOGN03	LYCÉE MARIETTE
238143	F BOUR-B07	INEOPOLE FORMATION MFR MIDI-PYRENEES
246467	F BOURG-B07	ECOLE SUPÉRIEURE DE COMMERCE ET D'INDUSTRIE DE L'AIN
223579	F BOURGES04	ECOLE NATIONALE SUPERIEURE D'ART DE BOURGES
60429	F BOURGES09	ECOLE NATIONALE SUPERIEURE D'INGINIEURS DE BOURGES
240327	F BOURGES10	LEGTA DE BOURGES
260506	F BOURGES12	LYCEE SAINTE-MARIE SAINT-DOMINIQUE
254846	F BOURGOI02	LYCÉE POLYVALENT L'OISELET
238669	F BOURG-V01	EPLEFPA LE VALENTIN
235715	F BRESSUI02	M.F.R. SEVREUROPE
28094	F BREST01	UNIVERSITE DE BRETAGNE OCCIDENTALE
239787	F BREST07	ECOLE NATIONALE D'INGENIEURS DE BREST (ENIB)
210403	F BREST08	ECOLE NATIONALE SUPERIEURE DES INGENIEURS DES ETUDES ET TECHNIQUES D'ARMEMENT
28578	F BREST09	TÉLÉCOM BRETAGNE
27778	F BREST10	GROUPE ESC BRETAGNE BREST
248687	F BREST21	ECOLE NAVALE ET GROUPE DES ECOLES DU POULMIC
230803	F BREST23	LYCEE LA CROIX ROUGE
231341	F BREST24	LYCEE ESTRAN FENELON
240619	F BREST25	CENTRE DE FORMATION PEDAGOGIQUE
256204	F BREST26	ISEN-BREST
221677	F BRIVE02	ECOLE DE GESTION ET DE COMMERCE DE BRIVE
218606	F BRUZ01	ASSOCIATION POUR LES FORMATIONS EDUCATIVES ET SOCIALES (A.F.P.E.)
237547	F BRUZ02	ECOLE INTERNATIONALE DES TRANSPORTS ET DE LA LOGISTIQUE RENNES
248147	F BRUZ03	ECOLE DES MÉTIERS DE L'ENVIRONNEMENT
248969	F BRUZ04	FACULTÉ DES MÉTIERS - CHAMBRE DE COMMERCE ET D'INDUSTRIE DE RENNES
256519	F BUC03	BUC RESSOURCES
236467	F CACHAN01	LYCÉE MAXIMILIEN SORRE CACHAN
27742	F CACHAN03	ECOLE NORMALE SUPERIEURE DE CACHAN
223315	F CACHAN04	ECOLE SUPERIEURE D'INGENIEURS DES TRAVAUX DE LA CONSTRUCTION DE CACHAN
27981	F CAEN01	UNIVERSITE DE CAEN BASSE-NORMANDIE
27967	F CAEN05	ECOLE NATIONALE SUPERIEURE D'INGENIEURS DE CAEN
28010	F CAEN06	INSTITUT UNIVERSITAIRE DE FORMATION DES MAÎTRES DE BASSE-NORMANDIE
248847	F CAEN15	CPS-IREO DE MALTOT
260048	F CAEN16	LYCÉEE TECHNOLOGIQUE INSTITUT LEMONNIER
260083	F CAEN17	LYCEE POLYVALENT PIERRE SIMON DE LAPLACE
260458	F CAEN18	LPLT NOTRE DAME DE FIDELITE
260538	F CAEN19	IFAG CAEN
255980	F CAHORS04	ENSEMBLE SCOLAIRE SAINT ETIENNE
257210	F CAHORS05	INSTITUT DE FORMATION EN SOINS INFIRMIERS DU CH DE CAHORS
227467	F CALUIRE01	INSTITUT DE L'ORATOIRE - INSTITUT PRIVE POUR LA FORMATION ET LA RECHERCHE PEDAGOGIQUE
251303	F CAMBRAI05	ÉCOLE SUPÉRIEURE D'ART DE CAMBRAI
252131	F CAMBRAI07	LYCEE PIERRE MENDES FRANCE PERONNE
245235	F CANNES03	LYCÉE BRISTOL
232989	F CANNES06	STE MARIE DE CHAVAGNES
255053	F CANNES07	LYCÉE CARNOT
256559	F CANNES08	FACULTÉ DES MÉTIERS DE CANNES
233759	F CARCASS06	ECOLE SUPERIEURE LA RAQUE - EPAG
250743	F CARCASS07	EPLEA CARCASSONNE
242095	F CASTANE02	ENFA ECOLE NATIONALE DE FORMATION AGRONOMIQUE
223485	F CASTRES03	CENTRE UNIVERSITAIRE DE FORMATION ET DE RECHERCHE JEAN-FRANCOIS CHAMPOLLION
236329	F CASTRES04	LYCEE AGRICOLE PRIVE DE TOUSCAYRATS
28554	F CERGY01	ECOLE NATIONALE SUPERIEURE DE L'ELECTRONIQUE ET DE SES APPLICATIONS
27972	F CERGY03	ESSEC MBA
251309	F CERGY04	CONSERVATOIRE À RAYONNEMENT RÉGIONAL DE CERGY PONTOISE
27773	F CERGY05	ESSEC
28353	F CERGY07	UNIVERSITE DE CERGY-PONTOISE
228221	F CERGY08	ECOLE DE BIOLOGIE INDUSTRIELLE
260604	F CERGY09	LYCEE JOUVET
217512	F CERGY-P01	ECOLE INTERNATIONALE DES SCIENCES DU TRAITEMENT DE L'INFORMATION
242149	F CERGY-P03	ECOLE D'ELECTRICITE, DE PRODUCTION ET DES METHODES INDUSTRIELLES
228420	F CERGY-P06	ITIN - Ecole Superieure d'Informatique, Reseaux, et Systemes d'Information
246341	F CERGY-P07	COLLEGE OSTEOPATHIQUE EUROPEEN FI
259630	F CERGY-P08	ILEPS-ECOLE SUPÉRIEURE DES MÉTIERS DU SPORT
252886	F CHALLAN01	LYCEE FRANÇOIS-TRUFFAUT
235333	F CHALO-C01	LYCEE SAINT VINCENT DE PAUL
240311	F CHALO-C02	INSTITUT SUPERIEUR DE PROMOTION INDUSTRIELLE
235121	F CHALO-S01	ECOLE DE GESTION ET DE COMMERCE 71
238119	F CHALO-S02	ETABLISSEMENT PUBLIC LOCAL D'ENSEIGNEMENT ET DE FORMATION PROFESSIONNELLE AGRICOLE (EPLEFPA) DE FONTAINES
[truncated: 2,467 more rows]
